# Supplementary material for: Systematic review and meta-analysis of the efficacy and safety of oseltamivir (Tamiflu) in the treatment of Coronavirus Disease 2019 (COVID-19)
Source: PLoS One. 2022 Dec 1;17(12):e0277206. doi: 10.1371/journal.pone.0277206 (PMC9714710; doi:10.1371/journal.pone.0277206)
Supplement: S1 Table — (XLSX) [file pone.0277206.s011.xlsx]

## Sheet: Sheet1
title	year	journal	issn	authors
Hydroxychloroquine in the Treatment of COVID-19: A Multicenter Randomized Controlled Study.	2020	The American journal of tropical medicine and hygiene	1476-1645 (Electronic)	Abd-Elsalam S and Esmail ES and Khalaf M and Abdo EF and Medhat MA and Abd El Ghafar MS and Ahmed OA and Soliman S and Serangawy GN and Alboraie M
Critical care management of adults with community-acquired severe respiratory viral infection.	2020	Intensive care medicine	1432-1238 (Electronic)	Arabi YM and Fowler R and Hayden FG
Systematic review on current antiviral therapy in COVID-19 pandemic.	2020	The Medical journal of Malaysia	0300-5283 (Print)	Perveen RA and Nasir M and Talha KA and Selina F and Islam MA
Antiviral treatment in COVID-19: which is the most promising?-a narrative review.	2021	Annals of palliative medicine	2224-5839 (Electronic)	Yadav AK and Wen S and Xu X and Yu L
Clinical Features, Diagnosis, and Treatment of COVID-19 in Hospitalized Patients: A Systematic Review of Case Reports and Case Series.	2020	Frontiers in medicine	2296-858X (Print)	Tahvildari A and Arbabi M and Farsi Y and Jamshidi P and Hasanzadeh S and Calcagno TM and Nasiri MJ and Mirsaeidi M
A multicenter, randomized, open-label, controlled trial to evaluate the efficacy and tolerability of hydroxychloroquine and a retrospective study in adult patients with mild to moderate coronavirus disease 2019 (COVID-19).	2020	PloS one	1932-6203	Chen, Cheng-Pin and Lin, Yi-Chun and Chen, Tsung-Chia and Tseng, Ting-Yu and Wong, Hon-Lai and Kuo, Cheng-Yu and Lin, Wu-Pu and Huang, Sz-Rung and Wang, Wei-Yao and Liao, Jia-Hung and Liao, Chung-Shin and Hung, Yuan-Pin and Lin, Tse-Hung and Chang, Tz-Yan and Hsiao, Chin-Fu and Huang, Yi-Wen and Chung, Wei-Sheng and Cheng, Chien-Yu and Cheng, Shu-Hsing
A Multidisciplinary Approach to Coronavirus Disease (COVID-19).	2021	Molecules (Basel, Switzerland)	1420-3049	Gediz Erturk, Aliye and Sahin, Arzu and Bati Ay, Ebru and Pelit, Emel and Bagdatli, Emine and Kulu, Irem and Gul, Melek and Mesci, Seda and Eryilmaz, Serpil and Oba Ilter, Sirin and Yildirim, Tuba
Angiotensin-converting enzyme 2 (ACE2), SARS-CoV-2 and the pathophysiology of coronavirus disease 2019 (COVID-19).	2020	The Journal of pathology	1096-9896	Bourgonje, Arno R and Abdulle, Amaal E and Timens, Wim and Hillebrands, Jan-Luuk and Navis, Gerjan J and Gordijn, Sanne J and Bolling, Marieke C and Dijkstra, Gerard and Voors, Adriaan A and Osterhaus, Albert Dme and van der Voort, Peter Hj and Mulder, Douwe J and van Goor, Harry
Antiviral drugs arbidol and interferon alpha-1b contribute to reducing the severity of COVID-19 patients: a retrospective cohort study.	2021	Virology journal	1743-422X	Yin, Peng and Meng, Juan and Chen, Jincheng and Gao, Junxiao and Wang, Dongqi and Liu, Shuyan and Guo, Qinglong and Zhu, Muchun and Zhang, Gengwei and Liu, Yingxia and Li, Ye and Zhang, Guoliang
Associated risk factors with disease severity and antiviral drug therapy in patients with COVID-19.	2021	BMC infectious diseases	1471-2334	Gong, Xiaowei and Kang, Shiwei and Guo, Xianfeng and Li, Yan and Gao, Haixiang and Yuan, Yadong
Association of Early-Phase In-Hospital Glycemic Fluctuation With Mortality in Adult Patients With Coronavirus Disease 2019.	2021	Diabetes care	1935-5548	Chen, Liangkai and Sun, Wenwu and Liu, Yanli and Zhang, Lijuan and Lv, Yanling and Wang, Qiang and Long, Ding and Wang, Yujun and Zhao, Su and Rong, Shuang and Yu, Li and Liu, Liegang
Beware of Steroid-Induced Avascular Necrosis of the Femoral Head in the Treatment of COVID-19-Experience and Lessons from the SARS Epidemic.	2021	Drug design, development and therapy	1177-8881	Zhang, Shenqi and Wang, Chengbin and Shi, Lei and Xue, Qingyun
Clinical, Biochemical and Molecular Evaluations of Ivermectin Mucoadhesive Nanosuspension Nasal Spray in Reducing Upper Respiratory Symptoms of Mild COVID-19.	2021	International journal of nanomedicine	1178-2013	Aref, Zaki F and Bazeed, Shamardan Ezz Eldin S and Hassan, Mohammed H and Hassan, Abeer S and Rashad, Alaa and Hassan, Rehab G and Abdelmaksoud, Aida A
Clinical, epidemiological, and laboratory characteristics of mild-to-moderate COVID-19 patients in Saudi Arabia: an observational cohort study.	2020	European journal of medical research	2047-783X	Al Mutair, Abbas and Alhumaid, Saad and Alhuqbani, Waad N and Zaidi, Abdul Rehman Z and Alkoraisi, Safug and Al-Subaie, Maha F and AlHindi, Alanoud M and Abogosh, Ahmed K and Alrasheed, Aljwhara K and Alsharafi, Aya A and Alhuqbani, Mohammed N and Alhowar, Njoud A and Salih, Samer and Alhedaithy, Mogbil A and Al-Tawfiq, Jaffar A and Al-Shammari, Haifa and Abdulqawi, Rayid and Ismail, Alaa F and H…
Comparative efficacy and safety of pharmacological interventions for the treatment of COVID-19: A systematic review and network meta-analysis.	2020	PLoS medicine	1549-1676	Kim, Min Seo and An, Min Ho and Kim, Won Jun and Hwang, Tae-Ho
Coronavirus disease (COVID-19) pandemic: an overview of systematic reviews.	2021	BMC infectious diseases	1471-2334	Borges do Nascimento, Israel JÃºnior and O'MathÃºna, DÃ³nal P and von Groote, Thilo Caspar and Abdulazeem, Hebatullah Mohamed and Weerasekara, Ishanka and Marusic, Ana and Puljak, Livia and Civile, Vinicius Tassoni and Zakarija-Grkovic, Irena and Pericic, Tina Poklepovic and Atallah, Alvaro Nagib and Filoso, Santino and Bragazzi, Nicola Luigi and Marcolino, Milena Soriano
Corticosteroid therapy for coronavirus disease 2019-related acute respiratory distress syndrome: a cohort study with propensity score analysis.	2020	Critical care (London, England)	1466-609X	Wu, Chaomin and Hou, Dongni and Du, Chunling and Cai, Yanping and Zheng, Junhua and Xu, Jie and Chen, Xiaoyan and Chen, Cuicui and Hu, Xianglin and Zhang, Yuye and Song, Juan and Wang, Lu and Chao, Yen-Cheng and Feng, Yun and Xiong, Weining and Chen, Dechang and Zhong, Ming and Hu, Jie and Jiang, Jinjun and Bai, Chunxue and Zhou, Xin and Xu, Jinfu and Song, Yuanlin and Gong, Fengyun
COVID-19 in People Living with HIV: A Systematic Review and Meta-Analysis.	2021	International journal of environmental research and public health	1660-4601	Lee, Kai Wei and Yap, Sook Fan and Ngeow, Yun Fong and Lye, Munn Sann
COVID-19 multidisciplinary high dependency unit: the Milan model.	2020	Respiratory research	1465-993X	Aliberti, Stefano and Amati, Francesco and Pappalettera, Maria and Di Pasquale, Marta and D'Adda, Alice and Mantero, Marco and Gramegna, Andrea and Simonetta, Edoardo and Oneta, Anna Maria and Privitera, Emilia and Gori, Andrea and Bozzi, Giorgio and Peyvandi, Flora and Minoia, Francesca and Filocamo, Giovanni and Abbruzzese, Chiara and Vicenzi, Marco and Tagliabue, Paola and Alongi, Salvatore an…
COVID-19 Pandemic: Epidemiology, Etiology, Conventional and Non-Conventional Therapies.	2020	International journal of environmental research and public health	1660-4601	Rauf, Abdur and Abu-Izneid, Tareq and Olatunde, Ahmed and Ahmed Khalil, Anees and Alhumaydhi, Fahad A and Tufail, Tabussam and Shariati, Mohammad Ali and Rebezov, Maksim and Almarhoon, Zainab M and Mabkhot, Yahia N and Alsayari, Abdulrhman and Rengasamy, Kannan R R
COVID-19: a novel menace for the practice of nephrology and how to manage it with minor devastation?	2020	Renal failure	1525-6049	Ulu, Sena and Gungor, Ozkan and Gok Oguz, Ebru and Hasbal, Nuri Baris and Turgut, Didem and Arici, Mustafa
Demographic and clinical characteristics of severe Covid-19 infections: a cross-sectional study from Mashhad University of Medical Sciences, Iran.	2021	BMC infectious diseases	1471-2334	Goshayeshi, Ladan and Akbari Rad, Mina and Bergquist, Robert and Allahyari, Abolghasem and Hashemzadeh, Kamila and Hoseini, Benyamin
Detection of significant antiviral drug effects on COVID-19 with reasonable sample sizes in randomized controlled trials: A modeling study.	2021	PLoS medicine	1549-1676	Iwanami, Shoya and Ejima, Keisuke and Kim, Kwang Su and Noshita, Koji and Fujita, Yasuhisa and Miyazaki, Taiga and Kohno, Shigeru and Miyazaki, Yoshitsugu and Morimoto, Shimpei and Nakaoka, Shinji and Koizumi, Yoshiki and Asai, Yusuke and Aihara, Kazuyuki and Watashi, Koichi and Thompson, Robin N and Shibuya, Kenji and Fujiu, Katsuhito and Perelson, Alan S and Iwami, Shingo and Wakita, Takaji
Determining available strategies for prevention and therapy: Exploring COVIDâ€‘19 from the perspective of ACE2 (Review).	2021	International journal of molecular medicine	1791-244X	Cai, Liyang and Guo, Xi and Cao, Yuchen and Ying, Peixi and Hong, Libing and Zhang, Yuxi and Yi, Guoguo and Fu, Min
Diagnosis and management of the drug hypersensitivity reactions in Coronavirus disease 19: An EAACI Position Paper.	2020	Allergy	1398-9995	Gelincik, AslÄ± and Brockow, Knut and Ã‡elik, GÃ¼lfem E and DoÃ±a, Inmaculada and Mayorga, Cristobalina and Romano, Antonino and Soyer, Ã–zge and Atanaskovic-Markovic, Marina and Barbaud, Annick and Torres, Maria Jose
Emerging pharmacological therapies for ARDS: COVID-19 and beyond.	2020	Intensive care medicine	1432-1238	Horie, Shahd and McNicholas, Bairbre and Rezoagli, Emanuele and Pham, TÃ i and Curley, Ger and McAuley, Danny and O'Kane, Cecilia and Nichol, Alistair and Dos Santos, Claudia and Rocco, Patricia R M and Bellani, Giacomo and Laffey, John G
Features of patients that died for COVID-19 in a hospital in the south of Mexico: A observational cohort study.	2021	PloS one	1932-6203	RuÃ­z-QuiÃ±onez, JesÃºs Arturo and GuzmÃ¡n-Priego, Crystell Guadalupe and Nolasco-Rosales, GermÃ¡n Alberto and Tovilla-Zarate, Carlos Alfonso and Flores-Barrientos, Oscar Israel and NarvÃ¡ez-Osorio, VÃ­ctor and Baeza-Flores, Guadalupe Del Carmen and Gonzalez-Castro, Thelma Beatriz and LÃ³pez-Brito, Carlos RamÃ³n and Denis-GarcÃ­a, Carlos Alberto and PÃ©rez-GarcÃ­a, AgustÃ­n and JuÃ¡rez-Rojop, Ise…
Impact of COVID-19 on the Cardiovascular System: A Review of Available Reports.	2021	Cardiovascular drugs and therapy	1573-7241	Soumya, R S and Unni, T Govindan and Raghu, K G
Interleukin-6 in Covid-19: A systematic review and meta-analysis.	2020	Reviews in medical virology	1099-1654	Coomes, Eric A and Haghbayan, Hourmazd
Interventions for treatment of COVID-19: A living systematic review with meta-analyses and trial sequential analyses (The LIVING Project).	2020	PLoS medicine	1549-1676	Juul, Sophie and Nielsen, Emil Eik and Feinberg, Joshua and Siddiqui, Faiza and JÃ¸rgensen, Caroline Kamp and Barot, Emily and Nielsen, Niklas and Bentzer, Peter and Veroniki, Areti Angeliki and Thabane, Lehana and Bu, Fanlong and Klingenberg, Sarah and Gluud, Christian and Jakobsen, Janus Christian
Knowing and combating the enemy: a brief review on SARS-CoV-2 and computational approaches applied to the discovery of drug candidates.	2021	Bioscience reports	1573-4935	Serafim, Mateus S M and Gertrudes, Jadson C and Costa, DÃ©bora M A and Oliveira, Patricia R and Maltarollo, Vinicius G and Honorio, Kathia M
Management of SARS-CoV-2 infection: recommendations of the Polish Association of Epidemiologists and Infectiologists as of April 26, 2021.	2021	Polish archives of internal medicine	1897-9483	Flisiak, Robert and Horban, Andrzej and Jaroszewicz, Jerzy and Kozielewicz, Dorota and Mastalerz-Migas, Agnieszka and Owczuk, RadosÅ‚aw and Parczewski, MiÅ‚osz and PawÅ‚owska, MaÅ‚gorzata and Piekarska, Anna and Simon, Krzysztof and Tomasiewicz, Krzysztof and ZarÄ™bska-Michaluk, Dorota
Medication use during COVID-19: Review of recent evidence.	2021	Canadian family physician Medecin de famille canadien	1715-5258	Ng, T S Brandon and Leblanc, Kori and Yeung, Darwin F and Tsang, Teresa S M
Mortality outcomes with hydroxychloroquine and chloroquine in COVID-19 from an international collaborative meta-analysis of randomized trials.	2021	Nature communications	2041-1723	Axfors, Cathrine and Schmitt, Andreas M and Janiaud, Perrine and Van't Hooft, Janneke and Abd-Elsalam, Sherief and Abdo, Ehab F and Abella, Benjamin S and Akram, Javed and Amaravadi, Ravi K and Angus, Derek C and Arabi, Yaseen M and Azhar, Shehnoor and Baden, Lindsey R and Baker, Arthur W and Belkhir, Leila and Benfield, Thomas and Berrevoets, Marvin A H and Chen, Cheng-Pin and Chen, Tsung-Chia a…
Oseltamivir-Induced Mania in a Patient With Influenza A.	2021	Clinical neuropharmacology	1537-162X	Ferahkaya, Eda
Pathogenesis-directed therapy of 2019 novel coronavirus disease.	2021	Journal of medical virology	1096-9071	Stratton, Charles W and Tang, Yi-Wei and Lu, Hongzhou
Pharmacologic Treatments for Coronavirus Disease 2019 (COVID-19): A Review.	2020	JAMA	1538-3598	Sanders, James M and Monogue, Marguerite L and Jodlowski, Tomasz Z and Cutrell, James B
Potential Immunotherapeutic Targets for Hypoxia Due to COVI-Flu.	2020	Shock (Augusta, Ga.)	1540-0514	Leyfman, Yan and Erick, Timothy K and Reddy, Sandeep S and Galwankar, Sagar and Nanayakkara, Prabath W B and Di Somma, Salvatore and Sharma, Pushpa and Stawicki, Stanislaw P and Chaudry, Irshad H
Review of Emerging Pharmacotherapy for the Treatment of Coronavirus Disease 2019.	2020	Pharmacotherapy	1875-9114	Barlow, Ashley and Landolf, Kaitlin M and Barlow, Brooke and Yeung, Siu Yan Amy and Heavner, Jason J and Claassen, Cassidy W and Heavner, Mojdeh S
Review of registered clinical trials for the treatment of COVID-19.	2021	Drug development research	1098-2299	Babaei, Fatemeh and Mirzababaei, Mohammadreza and Nassiri-Asl, Marjan and Hosseinzadeh, Hossein
Risk Factors of Coronavirus Disease 2019-Related Mortality and Optimal Treatment Regimens: A Retrospective Study.	2021	Medical science monitor : international medical journal of experimental and clinical research	1643-3750	Wang, Yuehong and Yao, Shuang and Liu, Xiaoling and Cao, Yinghao and Wang, Yaling and Xie, Mao
Safety and Efficacy of Different Therapeutic Interventions on Prevention and Treatment of COVID-19.	2020	Journal of Nepal Health Research Council	1999-6217	Gyanwali, Pradip and Sharma, Sitasma and Pant, Suman and Koirala, Pallavi and Adhikari, Kriti and Koirala, Janak and Dhimal, Meghnath
SARS-CoV-2: sewage surveillance as an early warning system and challenges in developing countries.	2021	Environmental science and pollution research international	1614-7499	Panchal, Deepak and Prakash, Om and Bobde, Prakash and Pal, Sukdeb
The Correlation between Psychiatric Disorders and COVID-19: A Narrative Review.	2021	Psychiatria Danubina	0353-5053	He, Yanfei and Yu, Ran and Ren, Junlin
The incidence, characteristics and outcomes of pregnant women hospitalized with symptomatic and asymptomatic SARS-CoV-2 infection in the UK from March to September 2020: A national cohort study using the UK Obstetric Surveillance System (UKOSS).	2021	PloS one	1932-6203	Vousden, Nicola and Bunch, Kathryn and Morris, Edward and Simpson, Nigel and Gale, Christopher and O'Brien, Patrick and Quigley, Maria and Brocklehurst, Peter and Kurinczuk, Jennifer J and Knight, Marian
The proportion and effect of corticosteroid therapy in patients with COVID-19 infection: A systematic review and meta-analysis.	2021	PloS one	1932-6203	Wang, Junning and Yang, Weixia and Chen, Puwen and Guo, Jianbin and Liu, Rui and Wen, Pengfei and Li, Kun and Lu, Yao and Ma, Tao and Li, Xiaoli and Qin, Siqing and Zhang, Yumin and Wang, Yakang
The rationale of using mesenchymal stem cells in patients with COVID-19-related acute respiratory distress syndrome: What to expect.	2020	Stem cells translational medicine	2157-6580	Can, Alp and Coskun, Hakan
Thymoquinone: A Promising Natural Compound with Potential Benefits for COVID-19 Prevention and Cure.	2021	Drug design, development and therapy	1177-8881	Badary, Osama A and Hamza, Marwa S and Tikamdas, Rajiv
Treatment algorithm for COVID-19: a multidisciplinary point of view.	2020	Clinical rheumatology	1434-9949	Galluccio, Felice and Ergonenc, Tolga and Garcia Martos, Alvaro and Allam, Abdallah El-Sayed and PÃ©rez-Herrero, Maria and Aguilar, Ricardo and Emmi, Giacomo and Spinicci, Michele and Terrancle Juan, Ignacio and Fajardo-PÃ©rez, Mario
What if COVID-19 affects the child: which weapons and how to use them.	2021	European review for medical and pharmacological sciences	2284-0729	Anedda, L and Bianchini, L and Cuzzolin, L and Finco, G and Fanos, V and Marcialis, M A
A comparative analysis of remdesivir and other repurposed antivirals against SARS-CoV-2.	2021	EMBO molecular medicine	1757-4684	Simonis, Alexander and Theobald, Sebastian J and FÃ¤tkenheuer, Gerd and Rybniker, Jan and Malin, Jakob J
Antiviral Properties of the NSAID Drug Naproxen Targeting the Nucleoprotein of SARS-CoV-2 Coronavirus.	2021	Molecules (Basel, Switzerland)	1420-3049	Terrier, Olivier and Dilly, SÃ©bastien and Pizzorno, AndrÃ©s and Chalupska, Dominika and Humpolickova, Jana and BouÅ™a, EvÅ¾en and Berenbaum, Francis and Quideau, StÃ©phane and Lina, Bruno and FÃ¨ve, Bruno and Adnet, FrÃ©dÃ©ric and Sabbah, MichÃ¨le and Rosa-Calatrava, Manuel and MarÃ©chal, Vincent and Henri, Julien and Slama-Schwok, Anny
Cellular and Molecular Immunology Approaches for the Development of Immunotherapies against the New Coronavirus (SARS-CoV-2): Challenges to Near-Future Breakthroughs.	2020	Journal of immunology research	2314-7156	MelgaÃ§o, Juliana Gil and Brito E Cunha, Danielle and Azamor, Tamiris and da Silva, Andrea Marques Vieira and TubarÃ£o, Luciana Neves and GonÃ§alves, Rafael Braga and Monteiro, Robson Q and Missailidis, Sotiris and da Costa Neves, Patricia Cristina and Ano Bom, Ana Paula Dinis
Clinical and Therapeutic Approach to Hospitalized COVID-19 Patients: A Pediatric Cohort in Portugal.	2021	Acta medica portuguesa	1646-0758	Saraiva, BÃ¡rbara Martins and Garcia, Ana Margarida and Silva, Tiago Milheiro and Gouveia, Catarina and Brito, Maria JoÃ£o
Clinical characteristics and outcome of influenza virus infection among adults hospitalized with severe COVID-19: a retrospective cohort study from Wuhan, China.	2021	BMC infectious diseases	1471-2334	Tong, Xunliang and Xu, Xiaomao and Lv, Guoyue and Wang, He and Cheng, Anqi and Wang, Dingyi and Fan, Guohui and Zhang, Yue and Li, Yanming
Clinical Characteristics and Outcomes of 905 COVID-19 Patients Admitted to Imam Khomeini Hospital Complex in the Capital City of Tehran, Iran.	2020	Archives of Iranian medicine	1735-3947	Allameh, Seyed Farshad and Nemati, Saeed and Ghalehtaki, Reza and Mohammadnejad, Esmaeil and Aghili, Seyed Mojtaba and Khajavirad, Nasim and Beigmohammadi, Mohammad-Taghi and Salehi, Mohammadreza and Mirfazaelian, Hadi and Edalatifard, Maryam and Kazemizadeh, Hossein and Dehghan Manshadi, Seyed Ali and Hasannezhad, Maliheh and Amoozadeh, Laya and Radnia, Masoud and Khatami, Seyedeh Rana and Nahvi…
Clinical characteristics of a group of deaths with COVID-19 pneumonia in Wuhan, China: a retrospective case series.	2020	BMC infectious diseases	1471-2334	Yao, Tao and Gao, Yan and Cui, Qin and Peng, Bo and Chen, Yan and Li, Jiansheng and Huang, Chao and He, Chunping and Pu, Jie and Wei, Jiajun and Zhan, Yanqiang and Yan, Jie and Tian, Jinghua and Zhang, Zhaohui and Liu, Zhichao
Clinical trial analysis of 2019-nCoV therapy registered in China.	2020	Journal of medical virology	1096-9071	Zhang, Qi and Wang, Yakun and Qi, Changsong and Shen, Lin and Li, Jian
Clinical, laboratory and radiological characteristics and outcomes of novel coronavirus (SARS-CoV-2) infection in humans: A systematic review and series of meta-analyses.	2020	PloS one	1932-6203	Borges do Nascimento, Israel JÃºnior and von Groote, Thilo Caspar and O'MathÃºna, DÃ³nal P and Abdulazeem, Hebatullah Mohamed and Henderson, Catherine and Jayarajah, Umesh and Weerasekara, Ishanka and Poklepovic Pericic, Tina and Klapproth, Henning Edgar Gerald and Puljak, Livia and Cacic, Nensi and Zakarija-Grkovic, Irena and GuimarÃ£es, Silvana Mangeon Meirelles and Atallah, Alvaro Nagib and Br…
Comprehensive analysis of drugs to treat SARSâ€‘CoVâ€‘2 infection: Mechanistic insights into current COVIDâ€‘19 therapies (Review).	2020	International journal of molecular medicine	1791-244X	Nitulescu, George Mihai and Paunescu, Horia and Moschos, Sterghios A and Petrakis, Dimitrios and Nitulescu, Georgiana and Ion, George Nicolae Daniel and Spandidos, Demetrios A and Nikolouzakis, Taxiarchis Konstantinos and Drakoulis, Nikolaos and Tsatsakis, Aristidis
Convalescent Plasma Therapy for COVID-19: Lessons from SARS-CoV, MERS-CoV, and H1N1 Infection.	2021	Acta medica Indonesiana	0125-9326	Hosseini, Parastoo and Rahimi, Hakimeh and Najafabadi, Mahsa Mohammadi and Ghorbani, Atousa and Najafabadi, Shima Karbasi and Faridzadeh, Arezoo and Arabpour, Javad and Khormali, Ehsan and Deravi, Niloofar
Coronavirus Disease 2019 (COVID-19) in Children - What We Know So Far and What We Do Not.	2020	Indian pediatrics	0974-7559	Balasubramanian, S and Rao, Neha Mohan and Goenka, Anu and Roderick, Marion and Ramanan, Athimalaipet V
Coronavirus Disease 2019: Hematological Anomalies and Antithrombotic Therapy.	2020	The Tohoku journal of experimental medicine	1349-3329	Ornelas-Ricardo, Diana and Jaloma-Cruz, Ana Rebeca
COVID-19 and Cancer: a Comprehensive Review.	2020	Current oncology reports	1534-6269	Gosain, Rohit and Abdou, Yara and Singh, Abhay and Rana, Navpreet and Puzanov, Igor and Ernstoff, Marc S
COVIDâ€‘19 and ischemic stroke: Mechanisms of hypercoagulability (Review).	2021	International journal of molecular medicine	1791-244X	Zhang, Shuoqi and Zhang, Jinming and Wang, Chunxu and Chen, Xiaojing and Zhao, Xinyi and Jing, Haijiao and Liu, Huan and Li, Zhuxin and Wang, Lihua and Shi, Jialan
COVID-19 in older people: a rapid clinical review.	2020	Age and ageing	1468-2834	Lithander, Fiona E and Neumann, Sandra and Tenison, Emma and Lloyd, Katherine and Welsh, Tomas J and Rodrigues, Jonathan C L and Higgins, Julian P T and Scourfield, Lily and Christensen, Hannah and Haunton, Victoria J and Henderson, Emily J
COVID-19: a conundrum to decipher.	2020	European review for medical and pharmacological sciences	2284-0729	Deshmukh, V and Tripathi, S C and Pandey, A and Deshmukh, V and Vykoukal, J and Patil, A and Sontakke, B
COVID-19: Before the Fall, An Evidence-Based Narrative Review of Treatment Options.	2021	Infectious diseases and therapy	2193-8229	Rebold, Nicholas and Holger, Dana and Alosaimy, Sara and Morrisette, Taylor and Rybak, Michael
Early predictive factors of progression from severe type to critical ill type in patients with Coronavirus Disease 2019: A retrospective cohort study.	2020	PloS one	1932-6203	Li, Nan and Kong, Hao and Zheng, Xi-Zi and Li, Xue-Ying and Ma, Jing and Zhang, Hong and Wang, Dong-Xin and Li, Hai-Chao and Liu, Xin-Min
Efficacy and harms of remdesivir for the treatment of COVID-19: A systematic review and meta-analysis.	2020	PloS one	1932-6203	Piscoya, Alejandro and Ng-Sueng, Luis F and Parra Del Riego, Angela and Cerna-Viacava, Renato and Pasupuleti, Vinay and Roman, Yuani M and Thota, Priyaleela and White, C Michael and Hernandez, Adrian V
Efficacy and safety of Lianhuaqingwen for mild or moderate coronavirus disease 2019: A meta-analysis of randomized controlled trials.	2021	Medicine	1536-5964	Fan, Zheng and Guo, Guiming and Che, Xiaoping and Yang, Ying and Liu, Yang and Li, Luyang and Chang, Xinyu and Han, Lijuan and Cai, Xiaorong and Tang, Huilin
Evaluation of the efficacy and safety of icatibant and C1 esterase/kallikrein inhibitor in severe COVID-19: study protocol for a three-armed randomized controlled trial.	2021	Trials	1745-6215	Mansour, Eli and Bueno, FlÃ¡via F and de Lima-JÃºnior, JosÃ© C and Palma, Andre and Monfort-Pires, Milena and Bombassaro, Bruna and Araujo, Eliana P and Bernardes, Ana Flavia and Ulaf, Raisa G and Nunes, Thyago A and Ribeiro, Luciana C and FalcÃ£o, AntÃ´nio LuÃ­s E and Santos, Thiago Martins and Trabasso, Plinio and Dertkigil, Rachel P and Dertkigil, Sergio S and Maia, Rafael P and Benaglia, Tati…
Existing drug treatments cannot significantly shorten the clinical cure time of children with COVID-19.	2020	Journal of infection in developing countries	1972-2680	Li, Mengting and Wang, Yang and Xu, Hua and Liu, Changlin and Shi, Liang and Ye, Qi and Wang, Jun and Li, Sichan and Mei, Yan and Gao, Liuliu
Harnessing the immune system to overcome cytokine storm and reduce viral load in COVID-19: a review of the phases of illness and therapeutic agents.	2020	Virology journal	1743-422X	Khadke, Sumanth and Ahmed, Nayla and Ahmed, Nausheen and Ratts, Ryan and Raju, Shine and Gallogly, Molly and de Lima, Marcos and Sohail, Muhammad Rizwan
Hazards of the Cytokine Storm and Cytokine-Targeted Therapy in Patients With COVID-19: Review.	2020	Journal of medical Internet research	1438-8871	Quirch, Miguel and Lee, Jeannie and Rehman, Shabnam
Impact of Cardiovascular Diseases on COVID-19: A Systematic Review.	2021	Medical science monitor : international medical journal of experimental and clinical research	1643-3750	Cao, Qingtai and Lei, HanYu and Yang, MengLing and Wei, Le and Dong, YinMiao and Xu, JiaHao and Nasser, Mi and Liu, MengQi and Zhu, Ping and Xu, LinYong and Zhao, MingYi
Implications of COVID-19 in high burden countries for HIV/TB: A systematic review of evidence.	2020	BMC infectious diseases	1471-2334	Tamuzi, Jacques L and Ayele, Birhanu T and Shumba, Constance S and Adetokunboh, Olatunji O and Uwimana-Nicol, Jeannine and Haile, Zelalem T and Inugu, Joseph and Nyasulu, Peter S
Influenza and COVID-19: What does co-existence mean?	2021	Influenza and other respiratory viruses	1750-2659	Chotpitayasunondh, Tawee and Fischer, Thea KÃ¸lsen and Heraud, Jean-Michel and Hurt, Aeron C and Monto, Arnold S and Osterhaus, Albert and Shu, Yuelong and Tam, John S
Lopinavir/ritonavir for the treatment of SARS, MERS and COVID-19: a systematic review.	2020	European review for medical and pharmacological sciences	2284-0729	Vargas, M and Servillo, G and Einav, S
Ophthalmic manifestations in the COVID-19 clinical spectrum.	2021	Indian journal of ophthalmology	1998-3689	Kumar, K Kiran and Sampritha, U C and Prakash, Akshata A and Adappa, Karishma and Chandraprabha, S and Neeraja, T G and Guru Prasad, N S and Basumatary, Jessica and Gangasagara, Suresh Babu and Sujatha Rathod, B L and Jayanthi, Chakravarthy Raghunathan
Pharmaco-Immunomodulatory Therapy in COVID-19.	2020	Drugs	1179-1950	Rizk, John G and Kalantar-Zadeh, Kamyar and Mehra, Mandeep R and Lavie, Carl J and Rizk, Youssef and Forthal, Donald N
Pharmacokinetics of Favipiravir in Critically Ill Patients With COVID-19.	2020	Clinical and translational science	1752-8062	Irie, Kei and Nakagawa, Atsushi and Fujita, Hirotoshi and Tamura, Ryo and Eto, Masaaki and Ikesue, Hiroaki and Muroi, Nobuyuki and Tomii, Keisuke and Hashida, Tohru
Potential application of mesenchymal stem cells and their exosomes in lung injury: an emerging therapeutic option for COVID-19 patients.	2020	Stem cell research & therapy	1757-6512	Al-Khawaga, Sara and Abdelalim, Essam M
Repurposing Drugs for COVID-19: An Approach for Treatment in the Pandemic.	2020	Alternative therapies in health and medicine	1078-6791	Khadka, Sitaram and Yuchi, Alamgeer and Shrestha, Dhan Bahadur and Budhathoki, Pravash and Al-Subari, Saleh Musaed Mohammed and Ziad Alhouzani, Talal M and Anwar Butt, Imamah
Study Design Characteristics and Pharmacological Mechanisms in International Clinical Trials Registry Platform: Registered Clinical Trials on Antiviral Drugs for COVID-19.	2020	Drug design, development and therapy	1177-8881	Zhang, Weilong and Lv, Yinghua and Yang, Juan and Chen, Yunhui and He, Yingchun and Huang, Jihan
The association between dengue viremia kinetics and dengue severity: A systemic review and meta-analysis.	2020	Reviews in medical virology	1099-1654	Morsy, Sara and Hashan, Mohammad Rashidul and Hieu, Truong Hong and Mohammed, Abdelrahman Tarek and Elawady, Sameh Samir and Ghosh, Prithwish and Elgendy, Manal A and Le, Huu-Hoai and Hamad, Walid Mohamed Attiah and Iqtadar, Somia and Dumre, Shyam Prakash and Hirayama, Kenji and Huy, Nguyen Tien
The role of mesenchymal stromal cells in immune modulation of COVID-19: focus on cytokine storm.	2020	Stem cell research & therapy	1757-6512	Kavianpour, Maria and Saleh, Mahshid and Verdi, Javad
A comprehensive review on drug repositioning against coronavirus disease 2019 (COVID19).	2020	Naunyn-Schmiedeberg's archives of pharmacology	1432-1912	Rameshrad, Maryam and Ghafoori, Majid and Mohammadpour, Amir Hooshang and Nayeri, Mohammad Javad Dehghan and Hosseinzadeh, Hossein
Challenges of drug development during the COVID-19 pandemic: Key considerations for clinical trial designs.	2021	British journal of clinical pharmacology	1365-2125	Shi, Jun and Xiao, Yubo and Zhang, Yiting and Geng, Donghao and Cong, Danhua and Shi, Kevin X and Knapp, Richard J
Clinical Characteristics and Outcomes of Childbearing-Age Women With COVID-19 in Wuhan: Retrospective, Single-Center Study.	2020	Journal of medical Internet research	1438-8871	Wei, Lijie and Gao, Xuan and Chen, Suhua and Zeng, Wanjiang and Wu, Jianli and Lin, Xingguang and Zhang, Huiting and Mwamaka Sharifu, Lali and Chen, Ling and Feng, Ling and Wang, Shaoshuai
Clinical features and efficacy of antiviral drug, Arbidol in 220 nonemergency COVID-19 patients from East-West-Lake Shelter Hospital in Wuhan: a retrospective case series.	2020	Virology journal	1743-422X	Gao, Wei and Chen, Si and Wang, Kun and Chen, Rongzhang and Guo, Qian and Lu, Jingjing and Wu, Xiaodong and He, Yanan and Yan, Qiaoyun and Wang, Shengyun and Wang, Feilong and Jin, Li and Hua, Jing and Li, Qiang
Clinical management of COVID-19.	2020	The Indian journal of medical research	0971-5916	Varghese, George M and John, Rebecca and Manesh, Abi and Karthik, Rajiv and Abraham, O C
Clinical presentation and course of the novel coronavirus disease 2019 in patients with various types of cancer: A retrospective case-control analysis of an experienced cancer center in Turkey.	2021	Journal of cancer research and therapeutics	1998-4138	Acar, Ramazan and Yilmaz, Gulden and Savasci, Umit and Aykan, Musa Baris and Kiziloz, Halil and Cuce, Ferhat and Kadioglu, Ekin and Filiz, Mine and Fidan, Gonca and Eksert, Sami and Taskin, Gurhan and Dogan, Deniz and Arslan, Yakup and Tasci, CantÃ¼rk and Kayahan, Neslihan and Dogan, Tolga and Basgoz, Bilgin Bahadir and Sertoglu, Erdim and Erturk, Ismail and Keskin, Gul Sema Yildiran and Okcelik,…
Community interventions in Low-And Middle-Income Countries to inform COVID-19 control implementation decisions in Kenya: A rapid systematic review.	2020	PloS one	1932-6203	Abdullahi, Leila and Onyango, John Joseph and Mukiira, Carol and Wamicwe, Joyce and Githiomi, Rachel and Kariuki, David and Mugambi, Cosmas and Wanjohi, Peter and Githuka, George and Nzioka, Charles and Orwa, Jennifer and Oronje, Rose and Kariuki, James and Mayieka, Lilian
COVID-19 in Children: Clinical Approach and Management.	2020	Indian journal of pediatrics	0973-7693	Sankar, Jhuma and Dhochak, Nitin and Kabra, S K and Lodha, Rakesh
Cutaneous sÄ±de-effects of the potential COVID-19 drugs.	2020	Dermatologic therapy	1529-8019	TÃ¼rsen, Ãœmit and TÃ¼rsen, Belma and Lotti, Torello
Delayed Initiation of Remdesivir in a COVID-19-Positive Patient.	2020	Pharmacotherapy	1875-9114	Hillaker, Emily and Belfer, Julie J and Bondici, Anamaria and Murad, Hani and Dumkow, Lisa E
Effect of Arbidol (Umifenovir) on COVID-19: a randomized controlled trial.	2020	BMC infectious diseases	1471-2334	Nojomi, Marzieh and Yassin, Zeynab and Keyvani, Hossein and Makiani, Mahin Jamshidi and Roham, Maryam and Laali, Azadeh and Dehghan, Nasir and Navaei, Mehrnaz and Ranjbar, Mitra
Effect of Dexamethasone on Days Alive and Ventilator-Free in Patients With Moderate or Severe Acute Respiratory Distress Syndrome and COVID-19: The CoDEX Randomized Clinical Trial.	2020	JAMA	1538-3598	Tomazini, Bruno M and Maia, Israel S and Cavalcanti, Alexandre B and Berwanger, Otavio and Rosa, Regis G and Veiga, Viviane C and Avezum, Alvaro and Lopes, Renato D and Bueno, Flavia R and Silva, Maria Vitoria A O and Baldassare, Franca P and Costa, Eduardo L V and Moura, Ricardo A B and Honorato, Michele O and Costa, Andre N and Damiani, Lucas P and Lisboa, Thiago and Kawano-Dourado, LetÃ­cia an…
Efficacy of tocilizumab treatment in severely ill COVID-19 patients.	2020	Critical care (London, England)	1466-609X	Zhao, Jie and Cui, Wei and Tian, Bao-Ping
Emergence of novel coronavirus and progress toward treatment and vaccine.	2020	Reviews in medical virology	1099-1654	Khan, Muhammad Muzamil and Noor, Amna and Madni, Asadullah and Shafiq, Mudassir
Epidemiologic Features and Clinical Course of Patients Infected With SARS-CoV-2 in Singapore.	2020	JAMA	1538-3598	Young, Barnaby Edward and Ong, Sean Wei Xiang and Kalimuddin, Shirin and Low, Jenny G and Tan, Seow Yen and Loh, Jiashen and Ng, Oon-Tek and Marimuthu, Kalisvar and Ang, Li Wei and Mak, Tze Minn and Lau, Sok Kiang and Anderson, Danielle E and Chan, Kian Sing and Tan, Thean Yen and Ng, Tong Yong and Cui, Lin and Said, Zubaidah and Kurupatham, Lalitha and Chen, Mark I-Cheng and Chan, Monica and Vas…
Epidemiological analysis of COVID-19 and practical experience from China.	2020	Journal of medical virology	1096-9071	Ye, Qing and Wang, Bili and Mao, Jianhua and Fu, Junfen and Shang, Shiqiang and Shu, Qiang and Zhang, Ting
Epidemiology and Treatment Options for COVID-19: A Review.	2020	African journal of reproductive health	1118-4841	Adetuyi, Babatunde O and Olajide, Peace A and Awoyelu, Elukunbi H and Adetuyi, Oluwatosin A and Adebisi, Oluwaseun A and Oloke, Julius K
Impact of COVID-19 on the Gut: A Review of the Manifestations, Pathology, Management, and Challenges.	2021	Acta medica Indonesiana	0125-9326	Suryana, Kresna Dharma and Simadibrata, Marcellus and Renaldi, Kaka
Infectious disease-associated encephalopathies.	2021	Critical care (London, England)	1466-609X	Barbosa-Silva, Maria C and Lima, Maiara N and Battaglini, Denise and Robba, Chiara and Pelosi, Paolo and Rocco, Patricia R M and Maron-Gutierrez, Tatiana
Influenza virus and SARS-CoV-2: pathogenesis and host responses in the respiratory tract.	2021	Nature reviews. Microbiology	1740-1534	Flerlage, Tim and Boyd, David F and Meliopoulos, Victoria and Thomas, Paul G and Schultz-Cherry, Stacey
Mortality Risk Factors among Hospitalized COVID-19 Patients in a Major Referral Center in Iran.	2020	The Tohoku journal of experimental medicine	1349-3329	Alamdari, Nasser Malekpour and Afaghi, Siamak and Rahimi, Fatemeh Sadat and Tarki, Farzad Esmaeili and Tavana, Sasan and Zali, Alireza and Fathi, Mohammad and Besharat, Sara and Bagheri, Leyla and Pourmotahari, Fatemeh and Irvani, Seyed Sina Naghibi and Dabbagh, Ali and Mousavi, Seyed Ali
Neonatal outcome in 29 pregnant women with COVID-19: A retrospective study in Wuhan, China.	2020	PLoS medicine	1549-1676	Wu, Yan-Ting and Liu, Jun and Xu, Jing-Jing and Chen, Yan-Fen and Yang, Wen and Chen, Yang and Li, Cheng and Wang, Yu and Liu, Han and Zhang, Chen and Jiang, Ling and Qian, Zhao-Xia and Kawai, Andrew and Mol, Ben Willem and Dennis, Cindy-Lee and Xiong, Guo-Ping and Cheng, Bi-Heng and Yang, Jing and Huang, He-Feng
Network pharmacology and molecular docking analyses on Lianhua Qingwen capsule indicate Akt1 is a potential target to treat and prevent COVID-19.	2020	Cell proliferation	1365-2184	Xia, Qi-Dong and Xun, Yang and Lu, Jun-Lin and Lu, Yu-Chao and Yang, Yuan-Yuan and Zhou, Peng and Hu, Jia and Li, Cong and Wang, Shao-Gang
Nitazoxanide against COVID-19 in three explorative scenarios.	2020	Journal of infection in developing countries	1972-2680	Meneses CalderÃ³n, JosÃ© and Figueroa Flores, Ma Del RocÃ­o and Paniagua Coria, Leopoldo and Briones GarduÃ±o, JesÃºs Carlos and Meneses Figueroa, JazmÃ­n and Vargas Contretas, MarÃ­a JosÃ© and De la Cruz Ãvila, Lilia and DÃ­az Meza, Salvador and RamÃ­rez ChacÃ³n, Reynaldo and Padmanabhan, Srivatsan and Mendieta ZerÃ³n, Hugo
Novel coronavirus treatment with ribavirin: Groundwork for an evaluation concerning COVID-19.	2020	Journal of medical virology	1096-9071	Khalili, Jahan S and Zhu, Hai and Mak, Nga Sze Amanda and Yan, Yongqi and Zhu, Yi
Obesity and diabetes as high-risk factors for severe coronavirus disease 2019 (Covid-19).	2021	Diabetes/metabolism research and reviews	1520-7560	Zhou, Yue and Chi, Jingwei and Lv, Wenshan and Wang, Yangang
Perspectives for repurposing drugs for the coronavirus disease 2019.	2020	The Indian journal of medical research	0971-5916	Cherian, Sarah S and Agrawal, Megha and Basu, Atanu and Abraham, Priya and Gangakhedkar, Raman R and Bhargava, Balram
Pharmacogenomics and COVID-19: clinical implications of human genome interactions with repurposed drugs.	2021	The pharmacogenomics journal	1473-1150	Badary, Osama A
Point-of-care molecular testing and antiviral treatment of influenza in residents of homeless shelters in Seattle, WA: study protocol for a stepped-wedge cluster-randomized controlled trial.	2020	Trials	1745-6215	Newman, Kira L and Rogers, Julia H and McCulloch, Denise and Wilcox, Naomi and Englund, Janet A and Boeckh, Michael and Uyeki, Timothy M and Jackson, Michael L and Starita, Lea and Hughes, James P and Chu, Helen Y
Predicting the outcome of COVID-19 infection in kidney transplant recipients.	2021	BMC nephrology	1471-2369	Oto, Ozgur Akin and Ozturk, Savas and Turgutalp, Kenan and Arici, Mustafa and Alpay, Nadir and Merhametsiz, Ozgur and Sipahi, Savas and Ogutmen, Melike Betul and Yelken, Berna and Altiparmak, Mehmet Riza and Gorgulu, Numan and Tatar, Erhan and Ozkan, Oktay and Ayar, Yavuz and Aydin, Zeki and Dheir, Hamad and Ozkok, Abdullah and Safak, Seda and Demir, Mehmet Emin and Odabas, Ali Riza and Tokgoz, B…
Protecting Healthcare Professionals during the COVID-19 Pandemic.	2020	BioMed research international	2314-6141	Qi, Baiwen and Peng, Haiheng and Shou, Kangquan and Pan, Zhengyu and Zhou, Min and Li, Rui and Deng, Liping and Shen, Jun and Rao, Xin and Yu, Aixi
Role of ACE2 receptor and the landscape of treatment options from convalescent plasma therapy to the drug repurposing in COVID-19.	2021	Molecular and cellular biochemistry	1573-4919	Kumar, Pravindra and Sah, Ashok Kumar and Tripathi, Greesham and Kashyap, Anjali and Tripathi, Avantika and Rao, Rashmi and Mishra, Prabhu C and Mallick, Koustav and Husain, Amjad and Kashyap, Manoj Kumar
SARS-CoV-2 in the context of past coronaviruses epidemics: Consideration for prenatal care.	2020	Prenatal diagnosis	1097-0223	Lambelet, Valentine and Vouga, Manon and Pomar, LÃ©o and Favre, Guillaume and Gerbier, Eva and Panchaud, Alice and Baud, David
SARS-CoV-2/COVID-19 and advances in developing potential therapeutics and vaccines to counter this emerging pandemic.	2020	Annals of clinical microbiology and antimicrobials	1476-0711	Rabaan, Ali A and Al-Ahmed, Shamsah H and Sah, Ranjit and Tiwari, Ruchi and Yatoo, Mohd Iqbal and Patel, Shailesh Kumar and Pathak, Mamta and Malik, Yashpal Singh and Dhama, Kuldeep and Singh, Karam Pal and Bonilla-Aldana, D Katterine and Haque, Shafiul and Martinez-Pulgarin, Dayron F and Rodriguez-Morales, Alfonso J and Leblebicioglu, Hakan
Specific dynamic variations in the peripheral blood lymphocyte subsets in COVID-19 and severe influenza A patients: a retrospective observational study.	2020	BMC infectious diseases	1471-2334	Qian, Fang and Gao, Guiju and Song, Yangzi and Xu, Yanli and Wang, Aibin and Wang, Sa and Hao, Yiwei and Chen, Meiling and Ma, Xiaoyang and Zhao, Tianwei and Guo, Xiaodi and Chen, Zhihai and Zhang, Fujie
Synthesis and systematic review of reported neonatal SARS-CoV-2 infections.	2020	Nature communications	2041-1723	Raschetti, Roberto and Vivanti, Alexandre J and Vauloup-Fellous, Christelle and Loi, Barbara and Benachi, Alexandra and De Luca, Daniele
Systematic review of the efficacy and safety of antiretroviral drugs against SARS, MERS or COVID-19: initial assessment.	2020	Journal of the International AIDS Society	1758-2652	Ford, Nathan and Vitoria, Marco and Rangaraj, Ajay and Norris, Susan L and Calmy, Alexandra and Doherty, Meg
The effect of coronavirus infection (SARS-CoV-2, MERS-CoV, and SARS-CoV) during pregnancy and the possibility of vertical maternal-fetal transmission: a systematic review and meta-analysis.	2020	European journal of medical research	2047-783X	Diriba, Kuma and Awulachew, Ephrem and Getu, Eyob
The hallmarks of COVID-19 disease.	2020	PLoS pathogens	1553-7374	Tang, Daolin and Comish, Paul and Kang, Rui
The Prevention and Management of COVID-19: Seeking a Practical and Timely Solution.	2020	International journal of environmental research and public health	1660-4601	Jindal, Charulata and Kumar, Sandeep and Sharma, Sunil and Choi, Yuk Ming and Efird, Jimmy T
The Role of Chest Radiograph, Procalcitonin and Moxifloxacin in Diagnosis and Management of Breast Cancer Patients with COVID-19.	2020	Acta medica Indonesiana	0125-9326	Rinaldi, Ikhwan and Muthalib, Abdul and Astowo, Pujo and Irawan, Bambang and Susanto, Nelly and Magdalena, Lingga and Maha, Ilham H R Tulus and Wicaksono, Satrio
Therapeutic Development in COVID-19.	2021	Advances in experimental medicine and biology	0065-2598	Yang, Chan and Huang, Yuan and Liu, Shuwen
Three months of COVID-19: A systematic review and meta-analysis.	2020	Reviews in medical virology	1099-1654	Rafiq, Danish and Batool, Asiya and Bazaz, M A
Treatment options in people with COVID19: Selecting the best armamentarium against the novel virus.	2020	JPMA. The Journal of the Pakistan Medical Association	0030-9982	Shaikh, Khalid and Shrestha, Chandrama and Dutta, Deep
[Editorial] COVIDâ€‘19: Postâ€‘lockdown guidelines.	2020	International journal of molecular medicine	1791-244X	Kostoff, Ronald N and Briggs, Michael B and Porter, Alan L and Aschner, Michael and Spandidos, Demetrios A and Tsatsakis, Aristidis
A Call for Randomized Controlled Trials to Test the Efficacy of Chloroquine and Hydroxychloroquine as Therapeutics against Novel Coronavirus Disease (COVID-19).	2020	The American journal of tropical medicine and hygiene	1476-1645	Keshtkar-Jahromi, Maryam and Bavari, Sina
A modular framework for multiscale, multicellular, spatiotemporal modeling of acute primary viral infection and immune response in epithelial tissues and its application to drug therapy timing and effectiveness.	2020	PLoS computational biology	1553-7358	Sego, T J and Aponte-Serrano, Josua O and Ferrari Gianlupi, Juliano and Heaps, Samuel R and Breithaupt, Kira and Brusch, Lutz and Crawshaw, Jessica and Osborne, James M and Quardokus, Ellen M and Plemper, Richard K and Glazier, James A
An Artificial Intelligence Model to Predict the Mortality of COVID-19 Patients at Hospital Admission Time Using Routine Blood Samples: Development and Validation of an Ensemble Model.	2020	Journal of medical Internet research	1438-8871	Ko, Hoon and Chung, Heewon and Kang, Wu Seong and Park, Chul and Kim, Do Wan and Kim, Seong Eun and Chung, Chi Ryang and Ko, Ryoung Eun and Lee, Hooseok and Seo, Jae Ho and Choi, Tae-Young and Jaimes, Rafael and Kim, Kyung Won and Lee, Jinseok
An evidence-based systematic review on emerging therapeutic and preventive strategies to treat novel coronavirus (SARS-CoV-2) during an outbreak scenario.	2020	Journal of basic and clinical physiology and pharmacology	2191-0286	Gudadappanavar, Anupama M and Benni, Jyoti
Anti-Influenza with Green Tea Catechins: A Systematic Review and Meta-Analysis.	2021	Molecules (Basel, Switzerland)	1420-3049	Rawangkan, Anchalee and Kengkla, Kirati and Kanchanasurakit, Sukrit and Duangjai, Acharaporn and Saokaew, Surasak
Clinical efficacy, speed of improvement and safety of apremilast for the treatment of adult Psoriasis during COVID-19 pandemic.	2020	Dermatologic therapy	1529-8019	Melis, Daniele and Mugheddu, Cristina and Sanna, Silvia and Atzori, Laura and Rongioletti, Franco
Clinical findings of patients with coronavirus disease 2019 in Jiangsu province, China: AÂ retrospective, multi-center study.	2020	PLoS neglected tropical diseases	1935-2735	Huang, Rui and Zhu, Li and Xue, Leyang and Liu, Longgen and Yan, Xuebing and Wang, Jian and Zhang, Biao and Xu, Tianmin and Ji, Fang and Zhao, Yun and Cheng, Juan and Wang, Yinling and Shao, Huaping and Hong, Shuqin and Cao, Qi and Li, Chunyang and Zhao, Xiang-An and Zou, Lei and Sang, Dawen and Zhao, Haiyan and Guan, Xinying and Chen, Xiaobing and Shan, Chun and Xia, Juan and Chen, Yuxin and Yan…
COVID-19 - Toward a comprehensive understanding of the disease.	2020	Cardiology journal	1897-5593	Kowalik, Maciej M and Trzonkowski, Piotr and ÅasiÅ„ska-Kowara, Magdalena and Mital, Andrzej and Smiatacz, Tomasz and Jaguszewski, MiÅ‚osz
COVID-19 Comes 40 Years After AIDS - Any Lesson?	2020	AIDS reviews	1698-6997	Soriano, Vicente and Barreiro, Pablo and Ramos, JosÃ© Manuel and EirÃ³s, JosÃ© M and de Mendoza, Carmen
COVID-19: aÂ primer for healthcare providers.	2020	Wiener klinische Wochenschrift	1613-7671	Bearden, Donna M and Aiken, Patricia B and Cheng, Yu Hsin and Mai, Emily and Peters, Timothy M
COVID-19: From pathogenesis models to the first drug trials.	2020	Microbial biotechnology	1751-7915	BrÃ¼ssow, Harald
COVID-19: Significance of antibodies.	2020	Human Antibodies	1093-2607	1 and 2,3 and 4 and 1,5
COVID-19: Time for Post-Exposure Prophylaxis?	2020	International journal of environmental research and public health	1660-4601	Gentile, Ivan and Maraolo, Alberto Enrico and Piscitelli, Prisco and Colao, Annamaria
Current State of Knowledge About SARS-CoV-2 and COVID-19 Disease in Pregnant Women.	2020	Medical science monitor : international medical journal of experimental and clinical research	1643-3750	Gujski, Mariusz and Humeniuk, Ewa and Bojar, Iwona
Data from the first wave of Covid-19 from the Central Military Hospital, Prague, Czech Republic.	2020	Epidemiologie, mikrobiologie, imunologie : casopis Spolecnosti pro epidemiologii a mikrobiologii Ceske lekarske spolecnosti J.E. Purkyne	1210-7913	BartovskÃ¡, Z and Andrle, F and Beran, O and ZlÃ¡mal, M and Å˜ezÃ¡Ä, D and Murinova, I and Holub, M
Development and validation of a risk factor-based system to predict short-term survival in adult hospitalized patients with COVID-19: a multicenter, retrospective, cohort study.	2020	Critical care (London, England)	1466-609X	Zhang, Shuai and Guo, Mengfei and Duan, Limin and Wu, Feng and Hu, Guorong and Wang, Zhihui and Huang, Qi and Liao, Tingting and Xu, Juanjuan and Ma, Yanling and Lv, Zhilei and Xiao, Wenjing and Zhao, Zilin and Tan, Xueyun and Meng, Daquan and Zhang, Shujing and Zhou, E and Yin, Zhengrong and Geng, Wei and Wang, Xuan and Zhang, Jianchu and Chen, Jianguo and Zhang, Yu and Jin, Yang
Drug targets for COVID-19 therapeutics: Ongoing global efforts.	2020	Journal of biosciences	0973-7138	Saxena, Ambrish
Generating randomized trial evidence to optimize treatment in the COVID-19 pandemic.	2020	CMAJ : Canadian Medical Association journal = journal de l'Association medicale canadienne	1488-2329	Cheng, Matthew P and Lee, Todd C and Tan, Darrell H S and Murthy, Srinivas
Hydroxychloroquine and Azithromycin to Treat Patients With COVID-19: Both Friends and Foes?	2020	Journal of clinical pharmacology	1552-4604	MÃ©garbane, Bruno and Scherrmann, Jean-Michel
Hydroxychloroquine versus lopinavir/ritonavir in severe COVID-19 patients : Results from aÂ real-life patient cohort.	2021	Wiener klinische Wochenschrift	1613-7671	Karolyi, Mario and Pawelka, Erich and Mader, Theresa and Omid, Sara and Kelani, Hasan and Ely, Sarah and Jilma, Bernd and Baumgartner, Sebastian and Laferl, Hermann and Ott, Clemens and Traugott, Marianna and Turner, Michael and Seitz, Tamara and Wenisch, Christoph and Zoufaly, Alexander
Immune-mediated approaches against COVID-19.	2020	Nature nanotechnology	1748-3395	Florindo, Helena F and Kleiner, Ron and Vaskovich-Koubi, Daniella and AcÃºrcio, Rita C and Carreira, Barbara and Yeini, Eilam and Tiram, Galia and Liubomirski, Yulia and Satchi-Fainaro, Ronit
Investigation of the disease process and drug combinations in patients with suspected/confirmed COVID-19 using favipiravir.	2021	International journal of clinical practice	1742-1241	OruÃ§, Muhammet Ali and Ã–z, Hatice and Ã–ztÃ¼rk, Onur
Machine Learning for Mortality Analysis in Patients with COVID-19.	2020	International journal of environmental research and public health	1660-4601	SÃ¡nchez-MontaÃ±Ã©s, Manuel and RodrÃ­guez-Belenguer, Pablo and Serrano-LÃ³pez, Antonio J and Soria-Olivas, Emilio and Alakhdar-Mohmara, Yasser
Managing COVID-19 in Renal Transplant Recipients: A Review of Recent Literature and Case Supporting Corticosteroid-sparing Immunosuppression.	2020	Pharmacotherapy	1875-9114	Johnson, Kristen M and Belfer, Julie J and Peterson, Gina R and Boelkins, Mark R and Dumkow, Lisa E
Mesenchymal stem cells derived from perinatal tissues for treatment of critically ill COVID-19-induced ARDS patients: a case series.	2021	Stem Cell Research & Therapy	1757-6512	1 and 2,3 and 4 and 5,6 and 4 and 4,7 and 8 and 6 and 2,3 and 4,9,10 and 11 and 1 and 5 and 2,3 and 2,3 and 12 and 13 and 14,15 and 4 and 16 and et al
Morning vs. evening administration of antiviral therapy in COVID-19 patients. A preliminary retrospective study in Ferrara, Italy.	2020	European review for medical and pharmacological sciences	2284-0729	De Giorgi, A and Fabbian, F and Di Simone, E and Greco, S and De Giorgio, R and Zuliani, G and Passaro, A and Caselli, E and Manfredini, R
Natural and semisynthetic candidate molecules for COVID-19 prophylaxis and treatment.	2020	Romanian journal of morphology and embryology = Revue roumaine de morphologie et embryologie	2066-8279	BiÅ£Äƒ, Andrei and Scorei, Ion Romulus and MogoantÄƒ, LaurenÅ£iu and Bejenaru, Cornelia and MogoÅŸanu, George Dan and Bejenaru, Ludovic Everard
Need for Transparency and Reliable Evidence in Emergency Use Authorizations for Coronavirus Disease 2019 (COVID-19) Therapies.	2020	JAMA internal medicine	2168-6114	Zhai, Mike Z and Lye, Carolyn T and Kesselheim, Aaron S
Non-steroidal anti-inflammatory drugs in management of COVID-19; A systematic review on current evidence.	2020	International journal of clinical practice	1742-1241	Yousefifard, Mahmoud and Zali, Alireza and Zarghi, Afshin and Madani Neishaboori, Arian and Hosseini, Mostafa and Safari, Saeed
Observational study of the effects of Favipiravir vs Lopinavir/Ritonavir on clinical outcomes in critically Ill patients with COVID-19.	2021	Journal of clinical pharmacy and therapeutics	1365-2710	KocayiÄŸit, Havva and Ã–zmen SÃ¼ner, Kezban and Tomak, Yakup and Demir, GÃ¼rkan and YaylacÄ±, SelÃ§uk and Dheir, Hamad and GÃ¼Ã§lÃ¼, ErtuÄŸrul and Erdem, Ali Fuat
Off label, compassionate and irrational use of medicines in Covid-19 pandemic, health consequences and ethical issues.	2020	Ciencia & saude coletiva	1678-4561	Paumgartten, Francisco JosÃ© Roma and Oliveira, Ana Cecilia Amado Xavier de
Optimizing COVID-19 Candidate Therapeutics: Thinking Without Borders.	2020	Clinical and translational science	1752-8062	Rayner, Craig R and Smith, Patrick F and Hershberger, Kevin and Wesche, David
Pharmacotherapy Considerations in CKD Patients With COVID-19, A Narrative Review.	2020	Iranian journal of kidney diseases	1735-8604	Dashti-Khavidaki, Simin and Khalili, Hossein and Nourian, Anahid
Prognosis and Treatment of Liver Transplant Recipients in the COVID-19 Era: A Literature Review.	2020	Annals of transplantation	2329-0358	Imam, Ashraf and Abukhalaf, Sadi A and Merhav, Hadar and Abu-Gazala, Samir and Cohen-Arazi, Oded and Pikarsky, Alon Josef and Safadi, Rifaat and Khalaileh, Abed
Reducing the Risk of COVID-19 Transmission in Dental Offices: A Review.	2020	Journal of prosthodontics : official journal of the American College of Prosthodontists	1532-849X	Ashtiani, Reza Eftekhar and Tehrani, Shabnam and Revilla-LeÃ³n, Marta and Zandinejad, Amirali
Review of influenza-associated pulmonary aspergillosis in ICU patients and proposal for a case definition: an expert opinion.	2020	Intensive care medicine	1432-1238	Verweij, Paul E and Rijnders, Bart J A and BrÃ¼ggemann, Roger J M and Azoulay, Elie and Bassetti, Matteo and Blot, Stijn and Calandra, Thierry and Clancy, Cornelius J and Cornely, Oliver A and Chiller, Tom and Depuydt, Pieter and Giacobbe, Daniele Roberto and Janssen, Nico A F and Kullberg, Bart-Jan and Lagrou, Katrien and Lass-FlÃ¶rl, Cornelia and Lewis, Russell E and Liu, Peter Wei-Lun and Lort…
Reviews on Biological Activity, Clinical Trial and Synthesis Progress of Small Molecules for the Treatment of COVID-19.	2021	Topics in current chemistry (Cham)	2364-8961	Li, Dingzhong and Hu, Jianbing and Li, Dian and Yang, Weijun and Yin, Shuang-Feng and Qiu, Renhua
SARS-CoV-2 Infection Among Hospitalized Pregnant Women: Reasons for Admission and Pregnancy Characteristics - Eight U.S. Health Care Centers, March 1-May 30, 2020.	2020	MMWR. Morbidity and mortality weekly report	1545-861X	Panagiotakopoulos, Lakshmi and Myers, Tanya R and Gee, Julianne and Lipkind, Heather S and Kharbanda, Elyse O and Ryan, Denison S and Williams, Joshua T B and Naleway, Allison L and Klein, Nicola P and Hambidge, Simon J and Jacobsen, Steven J and Glanz, Jason M and Jackson, Lisa A and Shimabukuro, Tom T and Weintraub, Eric S
Serum Cystatin C and Coronavirus Disease 2019: A Potential Inflammatory Biomarker in Predicting Critical Illness and Mortality for Adult Patients.	2020	Mediators of inflammation	1466-1861	Chen, Dan and Sun, Wenwu and Li, Jia and Wei, Bohua and Liu, Wei and Wang, Xiaopin and Song, Fan and Chen, Liangkai and Yang, Junhui and Yu, Li
Severe Acute Lung Injury Related to COVID-19 Infection: A Review and the Possible Role for Escin.	2020	Journal of clinical pharmacology	1552-4604	Gallelli, Luca and Zhang, Leiming and Wang, Tian and Fu, Fenghua
Systematic Review and Patient-Level Meta-Analysis of SARS-CoV-2 Viral Dynamics to Model Response to Antiviral Therapies.	2021	Clinical pharmacology and therapeutics	1532-6535	Gastine, Silke and Pang, Juanita and Boshier, Florencia A T and Carter, Simon J and Lonsdale, Dagan O and Cortina-Borja, Mario and Hung, Ivan F N and Breuer, Judy and Kloprogge, Frank and Standing, Joseph F
Systemic immunobiological, immunosuppressant, and oncologic agents for the treatment of dermatologic diseases during the SARS-CoV-2 (COVID-19) pandemic emergency: A quick review for a quick consultation.	2020	Dermatologic therapy	1529-8019	Paolino, Giovanni and Mercuri, Santo Raffaele and Bearzi, Pietro and Mattozzi, Carlo
The Moral Imperative to Include Pregnant Women in Clinical Trials of Interventions for COVID-19.	2020	Annals of internal medicine	1539-3704	MalhamÃ©, Isabelle and D'Souza, Rohan and Cheng, Matthew P
Treatment of severe COVID-19 with human umbilical cord mesenchymal stem cells.	2020	Stem cell research & therapy	1757-6512	Shu, Lei and Niu, Changming and Li, Ruyou and Huang, Tingrong and Wang, Yan and Huang, Mao and Ji, Ningfei and Zheng, You and Chen, Xiaolin and Shi, Lei and Wu, Mingjing and Deng, Kaili and Wei, Jing and Wang, Xueli and Cao, Yang and Yan, Jiaxin and Feng, Ganzhu
Update on treatment of COVID-19: ongoing studies between promising and disappointing results.	2020	Le infezioni in medicina	1124-9390	Esposito, Silvano and Noviello, Silvana and Pagliano, Pasquale
Use of Nonsteroidal Anti-inflammatory Drugs for COVID-19 Infection: Adjunct Therapy?	2020	Cardiology in review	1538-4683	Zhao, Daniel and Zhang, Sandy and Igawa, Teryn and Frishman, William
Utilizing integrating network pharmacological approaches to investigate the potential mechanism of Ma Xing Shi Gan Decoction in treating COVID-19.	2020	European review for medical and pharmacological sciences	2284-0729	Wang, Y-X and Ma, J-R and Wang, S-Q and Zeng, Y-Q and Zhou, C-Y and Ru, Y-H and Zhang, L and Lu, Z-G and Wu, M-H and Li, H
[Recommendations for resource management in intensive care units during the COVID-19 pandemic].	2020	Medicina	1669-9106	Arias-LÃ³pez, MarÃ­a Del Pilar and Mandich, VerÃ³nica and Mosciaro, Marta and Ratto, MarÃ­a Elena and Chaparro Fresco, JerÃ³nimo and Boada, Nancy and Gallesio, Antonio and Gilardino, Ramiro
2020 3rd IERI International Conference on Medical Physics, Medical Engineering and Informatics (ICMMI 2020), April 10-12, 2020, Mumbai, India.	2020	Basic & clinical pharmacology & toxicology	1742-7843
Abstracts.	2020	Basic & Clinical Pharmacology & Toxicology	1742-7835
Adjuvant corticosteroid therapy for critically ill patients with COVID-19.	2020	Critical care (London, England)	1466-609X	Lu, Xiaofan and Chen, Taige and Wang, Yang and Wang, Jun and Yan, Fangrong
Amantadine: reappraisal of the timeless diamond-target updates and novel therapeutic potentials.	2021	Journal of neural transmission (Vienna, Austria : 1996)	1435-1463	Danysz, Wojciech and Dekundy, Andrzej and Scheschonka, Astrid and Riederer, Peter
An atypical case: RT-PCR-negative, sero-positive covid-19 patient.	2020	Pneumologia	2067-2993	1 and 2,3 and 2,3 and 2,3 and 4 and 5 and 6 and 6 and 6 and 7 and 7 and 6 and 6 and 6 and 1 and 1
An atypical case: RT-PCR-negative, sero-positive covid-19 patient.	2020	Pneumologia	2067-2993	1 and 2,3 and 2,3 and 2,3 and 4 and 5 and 6 and 6 and 6 and 7 and 7 and 6 and 6 and 6 and 1 and 1
Association of radiologic findings with mortality of patients infected with 2019 novel coronavirus in Wuhan, China.	2020	PloS one	1932-6203	Yuan, Mingli and Yin, Wen and Tao, Zhaowu and Tan, Weijun and Hu, Yi
Azithromycin in viral infections.	2021	Reviews in medical virology	1099-1654	Oliver, Madeleine E and Hinks, Timothy S C
Blueprint for pandemic response: Focus on translational medicine, clinical pharmacology and pharmacometrics.	2021	British journal of clinical pharmacology	1365-2125	Davda, Jasmine and Reynolds, Kellie and Davis, John D and Smith, Patrick F
Can Chinese Medicine Be Used for Prevention of Corona Virus Disease 2019 (COVID-19)? A Review of Historical Classics, Research Evidence and Current Prevention Programs.	2020	Chinese journal of integrative medicine	1672-0415	Luo, Hui and Tang, Qiao-Ling and Shang, Ya-Xi and Liang, Shi-Bing and Yang, Ming and Robinson, Nicola and Liu, Jian-Ping
Chronic obstructive pulmonary disease exacerbation fundamentals: Diagnosis, treatment, prevention and disease impact.	2021	Respirology (Carlton, Vic.)	1440-1843	MacLeod, Mairi and Papi, Alberto and Contoli, Marco and BeghÃ©, Bianca and Celli, Bartolome R and Wedzicha, Jadwiga A and Fabbri, Leonardo M
Clinical characteristics and manifestations in older patients with COVID-19.	2020	BMC geriatrics	1471-2318	Wei, Chenchen and Liu, Ya and Liu, Yapeng and Zhang, Kai and Su, Dezhen and Zhong, Ming and Meng, Xiao
Clinical characteristics of patients with 2019 coronavirus disease in a non-Wuhan area of Hubei Province, China: a retrospective study.	2020	BMC infectious diseases	1471-2334	Zhao, Xin-Ying and Xu, Xuan-Xuan and Yin, Hai-Sen and Hu, Qin-Ming and Xiong, Tao and Tang, Yuan-Yan and Yang, Ai-Ying and Yu, Bao-Ping and Huang, Zhi-Ping
Continuous extracorporeal treatments in a dialysis patient with COVID-19.	2021	CEN case reports	2192-4449	Nihei, Yoshihito and Nagasawa, Hajime and Fukao, Yusuke and Kihara, Masao and Ueda, Seiji and Gohda, Tomohito and Suzuki, Yusuke
COVID-19 patients with psoriasis and psoriatic arthritis on biologic immunosuppressant therapy vs apremilast in North Spain.	2020	Dermatologic therapy	1529-8019	Queiro Silva, RubÃ©n and Armesto, Susana and GonzÃ¡lez Vela, Carmen and Naharro FernÃ¡ndez, Cristina and GonzÃ¡lez-Gay, Miguel Angel
COVID-19 research: an opinion piece.	2020	HIV medicine	1468-1293	Waters, L and Rockstroh, J K
COVID-19: Stay Cool toward Corticosteroids.	2020	The Keio journal of medicine	1880-1293	Fujishima, Seitaro
Cutaneous manifestations of a 21st century worldwide fungal epidemic possibly complicating the COVID-19 pandemic to jointly menace mankind.	2020	Dermatologic therapy	1529-8019	Schwartz, Robert A and Kapila, Rajendra
Dermatologic manifestations of COVID-19: a comprehensive systematic review.	2021	International journal of dermatology	1365-4632	Mirza, Fatima N and Malik, Amyn A and Omer, Saad B and Sethi, Aisha
Droplet digital PCR of viral â€ŽDNA/RNA, current progress, challenges, and future perspectives.	2021	Journal of medical virology	1096-9071	Kojabad, Amir Asri and Farzanehpour, Mahdieh and Galeh, Hadi Esmaeili Gouvarchin and Dorostkar, Ruhollah and Jafarpour, Ali and Bolandian, Masoumeh and Nodooshan, Majid Mirzaei
Efficacy and safety of Lian-Hua Qing-Wen granule for COVID-2019: A protocol for systematic review and meta-analysis.	2020	Medicine	1536-5964	Hu, Zhipeng and Yang, Maoyi and Xie, Chunguang
Efficacy of convalescent plasma for the treatment of severe influenza.	2020	Critical care (London, England)	1466-609X	Xu, Zhiheng and Zhou, Jianmeng and Huang, Yongbo and Liu, Xuesong and Xu, Yonghao and Chen, Sibei and Liu, Dongdong and Lin, Zhimin and Liu, Xiaoqing and Li, Yimin
Experience of a novel community testing programme for COVID-19 in London: Lessons learnt.	2020	Clinical medicine (London, England)	1473-4893	Wallis, Gabriel and Siracusa, Francesca and Blank, Michael and Painter, Helena and Sanchez, Javier and Salinas, Kelcy and Mamuyac, Cherifer and Marudamuthu, Cindy and Wrigley, Fenella and Corrah, Tumena and Rampling, Tommy and Logan, Sarah and Goodman, Anna and Miller, Deborah and Williams, Bhanu and McGregor, Alastair and Parris, Victoria and Sandhu, Gurjinder and John, Laurence and Papineni, Pa…
Expression of Concern: Abstracts.	2020	Basic & Clinical Pharmacology & Toxicology	1742-7835
Fluctuations in influenza-like illness epidemics and suicide mortality: A time-series regression of 13-year mortality data in South Korea.	2021	PloS one	1932-6203	Jung, Sun Jae and Lim, Sung-Shil and Yoon, Jin-Ha
Hospitalization for COVID-19 in patients treated with selected immunosuppressant and immunomodulating agents, compared to the general population: A Danish cohort study.	2021	British journal of clinical pharmacology	1365-2125	NÃ¸rgÃ¥rd, Bente Mertz and Nielsen, Jan and Knudsen, Torben and Nielsen, Rasmus Gaardskaer and Larsen, Michael Due and JÃ¸lving, Line Riis and Kjeldsen, Jens
Human Type I Interferon Antiviral Effects in Respiratory and Reemerging Viral Infections.	2020	Journal of immunology research	2314-7156	Acosta, Patricio L and Byrne, Alana B and Hijano, Diego R and Talarico, Laura B
Incidence, risk factors and impact of seasonal influenza in pregnancy: A national cohort study.	2021	PloS one	1932-6203	Vousden, Nicola and Bunch, Kathryn and Knight, Marian
Kidney Transplantation in the Times of COVID-19 - A Literature Review.	2020	Annals of transplantation	2329-0358	Imam, Ashraf and Abukhalaf, Sadi A and Imam, Riham and Abu-Gazala, Samir and Merhav, Hadar and Khalaileh, Abed
Knowledge, anxiety and the use of hydroxychloroquine prophylaxis among health care students and professionals regarding COVID-19 pandemic.	2020	Advances in respiratory medicine	2543-6031	Jindal, Vinita and Mittal, Saurabh and Kaur, Tanvir and Bansal, Avtar Singh and Kaur, Prabhjot and Kaur, Gurmeet and Sati, Hem C and Garg, Avneet
Metal Nanoparticles: a Promising Treatment for Viral and Arboviral Infections.	2021	Biological trace element research	1559-0720	Maduray, Kaminee and Parboosing, Raveen
Vandini S	Capretti MG	Ison MG (2019) Respiratory syncytial virus infection in adults. bmj 366:l5021. (PMID: 31506273); Griffiths C	Drews SJ	Li CM
Not sick enough to worry? "Influenza-like" symptoms and work-related behavior among healthcare workers and other professionals: Results of a global survey.	2020	PloS one	1932-6203	Tartari, Ermira and Saris, Katja and Kenters, Nikki and Marimuthu, Kalisvar and Widmer, Andreas and Collignon, Peter and Cheng, Vincent C C and Wong, Shuk C and Gottlieb, Thomas and Tambyah, Paul A and Perencevich, Eli and Allegranzi, Benedetta and Dramowski, Angela and Edmond, Michael B and Voss, Andreas
Overview of therapeutic drug research for COVID-19 in China.	2020	Acta pharmacologica Sinica	1745-7254	Li, Heng and Yang, Li and Liu, Fei-Fei and Ma, Xin-Na and He, Pei-Lan and Tang, Wei and Tong, Xian-Kun and Zuo, Jian-Ping
Patients with specific skin disorders who are affected by COVID-19: What do experiences say about management strategies? A systematic review.	2020	Dermatologic therapy	1529-8019	Nobari, Niloufar Najar and Goodarzi, Azadeh
Pharmacotherapy for Hospitalized Patients with COVID-19: Treatment Patterns by Disease Severity.	2020	Drugs	1179-1950	Lin, Kueiyu Joshua and Schneeweiss, Sebastian and Tesfaye, Helen and D'Andrea, Elvira and Liu, Jun and Lii, Joyce and Murphy, Shawn N and Gagne, Joshua J
Review of current clinical management guidelines for COVID-19 with special reference to India.	2020	Drug discoveries & therapeutics	1881-784X	Kumar, Rohit and Vinod, Kutty Sharada and Mittal, Ankit and Adhikari, Shreya Das and Gupta, Nitin
Surveillance of the current situation regarding influenza vaccination according to medical oncologists in Japan.	2021	Cancer science	1349-7006	Maeda, Toshiki and Sasaki, Hidenori and Togawa, Atsushi and Tanaka, Toshihiro and Arima, Hisatomi and Takata, Tohru and Takamatsu, Yasushi
The COVID-19 ibuprofen controversy: A systematic review of NSAIDs in adult acute lower respiratory tract infections.	2021	British journal of clinical pharmacology	1365-2125	Vaja, Ricky and Chan, Jeffrey Shi Kai and Ferreira, Plinio and Harky, Amer and Rogers, Luke J and Gashaw, Hime H and Kirkby, Nicholas S and Mitchell, Jane A
The effects of combination of Zingiber officinale and Echinacea on alleviation of clinical symptoms and hospitalization rate of suspected COVID-19 outpatients: a randomized controlled trial.	2021	Journal of complementary & integrative medicine	1553-3840	Mesri, Mehdi and Esmaeili Saber, Seied Saeid and Godazi, Mohammadreza and Roustaei Shirdel, Aboulfazl and Montazer, Reza and Koohestani, Hamid Reza and Baghcheghi, Nayereh and Karimy, Mahmood and Azizi, Nemat
The impact of atherosclerotic cardiovascular disease, dyslipidaemia and lipid lowering therapy on Coronavirus disease 2019 outcomes: an examination of the available evidence.	2021	Current opinion in lipidology	1473-6535	Adam, Safwaan and Ho, Jan Hoong and Bashir, Bilal and Iqbal, Zohaib and Ferdousi, Maryam and Syed, Akheel A and Soran, Handrean
The importance of overweight in COVID-19: A retrospective analysis in a single center of Wuhan, China.	2020	Medicine	1536-5964	Rao, Xinrui and Wu, Chuangyan and Wang, Sihua and Tong, Song and Wang, Geng and Wu, Gang and Zhou, Rui
Timing and volume of information produced for the Otolaryngologist during the COVID-19 pandemic in the UK: A review of the volume of online literature.	2021	Clinical otolaryngology : official journal of ENT-UK ; official journal of Netherlands Society for Oto-Rhino-Laryngology & Cervico-Facial Surgery	1749-4486	Cernei, Cristina and Shrivastava, Manu K and Colquhoun-Flannery, William and Winter, Stuart C
Transfusion reactions associated with COVID-19 convalescent plasma therapy for SARS-CoV-2.	2021	Transfusion	1537-2995	Nguyen, Freddy T and van den Akker, Tayler and Lally, Kimberly and Lam, Hansen and Lenskaya, Volha and Liu, Sean T H and Bouvier, Nicole M and Aberg, Judith A and Rodriguez, Denise and Krammer, Florian and Strauss, Donna and Shaz, Beth H and Rudon, Louella and Galdon, Patricia and Jhang, Jeffrey S and Arinsburg, Suzanne A and Baine, Ian
Effect and safety of Chinese herbal medicine granules in patients with severe coronavirus disease 2019 in Wuhan, China: a retrospective, single-center study with propensity score matching	2021	Phytomedicine		Wang, Y. and Liu, Y. and Lv, Q. and Zheng, D. and Zhou, L. and Ouyang, W. and Ding, B. and Zou, X. and Yan, F. and Liu, B. and Chen, J. and Liu, T. and Fu, C. and Fang, Q. and Wang, Y. and Li, F. and Chen, A. and Lundborg, C.S. and Guo, J. and Wen, Z. and Zhang, Z.
Efficacy and safety of Lianhuaqingwen capsules, a repurposed Chinese herb, in patients with coronavirus disease 2019: A multicenter, prospective, randomized controlled trial	2021	Phytomedicine		Hu, K. and Guan, W.-J. and Bi, Y. and Zhang, W. and Li, L. and Zhang, B. and Liu, Q. and Song, Y. and Li, X. and Duan, Z. and Zheng, Q. and Yang, Z. and Liang, J. and Han, M. and Ruan, L. and Wu, C. and Zhang, Y. and Jia, Z.-H. and Zhong, N.-S.
Clinical efficacy of hydroxychloroquine in patients with COVID-19: Findings from an observational comparative study in Saudi Arabia	2021	Antibiotics		Alghamdi, S. and Barakat, B. and Berrou, I. and Alzahrani, A. and Haseeb, A. and Hammad, M.A. and Anwar, S. and Sindi, A.A.A. and Almasmoum, H.A. and Albanghali, M.
Efficacy of ribavirin and interferon-Î± therapy for hospitalized patients with COVID-19: A multicenter, retrospective cohort study	2021	International Journal of Infectious Diseases		Li, H. and Xiong, N. and Li, C. and Gong, Y. and Liu, L. and Yang, H. and Tan, X. and Jiang, N. and Zong, Q. and Wang, J. and Lu, Z. and Yin, X.
Analysis of theÂ prophylactic effect of thymosin drugs on COVID-19 for 435 medical staff: A hospital-based retrospective study	2021	Journal of Medical Virology		Liu, X. and Liu, Y. and Wang, L. and Hu, L. and Liu, D. and Li, J.
Anakinra in hospitalized patients with severe COVID-19 pneumonia requiring oxygen therapy: Results of a prospective, open-label, interventional study	2021	International Journal of Infectious Diseases		Balkhair, A. and Al-Zakwani, I. and Al Busaidi, M. and Al-Khirbash, A. and Al Mubaihsi, S. and BaTaher, H. and Al Aghbari, J. and Al Busaidi, I. and Al Kindi, M. and Baawain, S. and Al Alawi, A. and Al Lawati, A. and Al Rawahi, B. and Al-Baimani, K. and Al Zidi, K. and Elfatih, N. and Dawud, B. and John, B. and Rehman, F. and Yousif, F. and Al Khadouri, G. and Saber, I. and Lal, J. and Gargouri, …
Efficacy and safety of tocilizumab in COVID-19 patients: a living systematic review and meta-analysis	2021	Clinical Microbiology and Infection		Tleyjeh, I.M. and Kashour, Z. and Damlaj, M. and Riaz, M. and Tlayjeh, H. and Altannir, M. and Altannir, Y. and Al-Tannir, M. and Tleyjeh, R. and Hassett, L. and Kashour, T.
Efficacy of the current investigational drugs for the treatment of COVID-19: a scoping review	2021	Annals of Medicine		Wadaa-Allah, A. and Emhamed, M.S. and Sadeq, M.A. and Ben Hadj Dahman, N. and Ullah, I. and Farrag, N.S. and Negida, A.
Therapeutic Effectiveness of Interferon Alpha 2b Treatment for COVID-19 Patient Recovery	2020	Journal of Interferon and Cytokine Research		Pereda, R. and GonzÃ¡lez, D. and Rivero, H.B. and Rivero, J.C. and PÃ©rez, A. and Lopez, L.D.R. and Mezquia, N. and Venegas, R. and Betancourt, J.R. and DomÃ­nguez, R.E. and Nodarse, H.
Comparing the impact of Hydroxychloroquine based regimens and standard treatment on COVID-19 patient outcomes: A retrospective cohort study	2020	Saudi Pharmaceutical Journal		Almazrou, S.H. and Almalki, Z.S. and Alanazi, A.S. and Alqahtani, A.M. and Alghamd, S.M.
The trade-off dilemma in pharmacotherapy of COVID-19: systematic review, meta-analysis, and implications	2020	Expert Opinion on Pharmacotherapy		Khan, S. and Gionfriddo, M.R. and Cortes-Penfield, N. and Thunga, G. and Rashid, M.
Chinese herbal medicine for coronavirus disease 2019: A systematic review and meta-analysis	2020	Pharmacological Research		Xiong, X. and Wang, P. and Su, K. and Cho, W.C. and Xing, Y.
Quality Assessment of the Chinese Clinical Trial Protocols Regarding Treatments for Coronavirus Disease 2019	2020	Frontiers in Pharmacology		Zhang, J. and Lu, Y. and Kwong, J.S.-W. and Li, X. and Zheng, W. and He, R.
Compassionate drug (mis)use during pandemics: Lessons for COVID-19 from 2009	2020	BMC Medicine		Rojek, A.M. and Martin, G.E. and Horby, P.W.
COVID19 inhibitors: A prospective therapeutics	2020	Bioorganic Chemistry		Jawaid Akhtar, M.
Macrolides and viral infections: focus on azithromycin in COVID-19 pathology	2020	International Journal of Antimicrobial Agents		Pani, A. and Lauriola, M. and Romandini, A. and Scaglione, F.
Coronavirus disease 2019 in children: Characteristics, antimicrobial treatment, and outcomes	2020	Journal of Clinical Virology		Peng, H. and Gao, P. and Xu, Q. and Liu, M. and Peng, J. and Wang, Y. and Xu, H.
Chloroquine and hydroxychloroquine in treatment of coronavirus disease-19	2020	Open Access Macedonian Journal of Medical Sciences		Poposka, L. and Mitevska, I.
Systematic review on the therapeutic options for COVID-19: Clinical evidence of drug efficacy and implications	2020	Infection and Drug Resistance		Abubakar, A.R. and Sani, I.H. and Godman, B. and Kumar, S. and Islam, S. and Jahan, I. and Haque, M.
A case control study to evaluate the impact of colchicine on patients admitted to the hospital with moderate to severe covid-19 infection	2020	Canadian Journal of Infectious Diseases and Medical Microbiology		Sandhu, T. and Tieng, A. and Chilimuri, S. and Franchin, G.
The role of autophagy in controlling of SARSâ€CoVâ€2 infection: An overview with virophagyâ€mediated of molecular drug targets	2021	Cell Biology International		Sargazi, Saman and Sheervalilou, Roghayeh and Rokni, Mohsen and Shirvaliloo, Milad and Shahraki, Omolbanin and Rezaei, Nima
Different incidences of acute kidney injury (AKI) and outcomes in COVIDâ€19 patients with and without nonâ€azithromycin antibiotics: a retrospective study	2021	Journal of Medical Virology		Seyed Majid Mousavi Movahed and Akhavizadegan, Hamed and Dolatkhani, Fatemeh and Nejadghaderi, Seyed Aria and Aghajani, Faezeh and Gangi, Monireh Faghir and Ghazi, Zahra and Ghasemi, Hoomaan
Diagnosis and treatment of novel Coronavirus 2019 (COVID-19): A comprehensive review of the current literature	2021	Pure and Applied Biology		Gull, Anbareen and Ullah, Hayat and Iqbal, Navid and Ullah, Asad and Raziq, Abdur and Khan, Niaz Muhammad
Statins in patients with COVID-19: a retrospective cohort study in Iranian COVID-19 patients	2021	Translational Medicine Communications		Peymani, Payam and Dehesh, Tania and Aligolighasemabadi, Farnaz and Mohammadamin Sadeghdoust and Kotfis, Katarzyna and Ahmadi, Mazaher and Mehrbod, Parvaneh and Iranpour, Pooya and Dastghaib, Sanaz and Nasimian, Ahmad and Ravandi, Amir and Kidane, Biniam and Naseer, Ahmed and Sharma, Pawan and Shojaei, Shahla and Kamran Bagheri Lankarani and Madej, Andrzej and Rezaei, Nima and Tayyebeh Madrakian …
The 15-Months Clinical Experience of SARS-CoV-2: A Literature Review of Therapies and Adjuvants	2021	Antioxidants		Inchingolo, Alessio Danilo and Dipalma, Gianna and Inchingolo, Angelo Michele and Malcangi, Giuseppina and Santacroce, Luigi and Maria Teresa Dâ€™Oria and Ciro Gargiulo Isacco and Bordea, Ioana Roxana and Candrea, Sebastian and Scarano, Antonio and Morandi, Benedetta and Massimo Del Fabbro and Farronato, Marco and Gianluca Martino Tartaglia and Mario GiosuÃ¨ Balzanelli and Ballini, Andrea and Nuc…
Remdesivir Treatment for COVID 19 in Pregnant Patients with Moderate to Severe Symptoms: Serial Case Report	2021	Infectious Disease Reports	20367430	Yudianto, Budi Saroyo and Rumondang, Amanda and Irene Sinta Febriana and Achmad Kemal Harzif and Irwinda, Rima
Convalescent Plasma Transfusion for the Treatment of COVID-19 in Adults: A Global Perspective	2021	Viruses		Kanj, Saly
An integrative drug repositioning framework discovered a potential therapeutic agent targeting COVID-19	2021	Signal Transduction and Targeted Therapy	20959907	Ge Yiyue and Tian Tingzhong and Huang Suling and Wan Fangping and Li, Jingxin and Li, Shuya and Wang, Xiaoting and Yang, Hui and Hong Lixiang and Wu, Nian and Yuan Enming and Luo Yunan and Cheng, Lili and Hu Chengliang and Yipin, Lei and Shu Hantao and Feng Xiaolong and Jiang Ziyuan and Wu Yunfu and Chi, Ying and Guo Xiling and Cui Lunbiao and Liang, Xiao and Zeng, Li and Yang Chunhao and Miao Ze…
The management of surgical patients in the emergency setting during COVID-19 pandemic: the WSES position paper	2021	World Journal of Emergency Surgery		De Simone, Belinda and Chouillard, Elie and Sartelli, Massimo and Biffl, Walter L and Salomone Di Saverio and Moore, Ernest E and Kluger, Yoram and Abu-Zidan, Fikri M and Ansaloni, Luca and Coccolini, Federico and LeppÃ¤nemi, Ari and Peitzmann, Andrew B and Pagani, Leonardo and Fraga, Gustavo P and Paolillo, Ciro and Picetti, Edoardo and Valentino, Massimo and Pikoulis, Emmanouil and Baiocchi, Gi…
Chloroquine and Hydroxychloroquine: Efficacy in the Treatment of the COVID-19	2021	Pathogens
SARS-CoV-2: An Update on Genomics, Risk Assessment, Potential Therapeutics and Vaccine Development	2021	International Journal of Environmental Research and Public Health	1661-7827
Died with or Died of? Development and Testing of a SARS CoV-2 Significance Score to Assess the Role of COVID-19 in the Deaths of Affected Patients	2021	Diagnostics
COVID-19: A Review on the Novel Coronavirus Disease Evolution, Transmission, Detection, Control and Prevention	2021	Viruses
COVID-19: Characteristics and Therapeutics	2021	Cells
Experimental Pharmacotherapy for COVID-19: The Latest Advances	2021	Journal of Experimental Pharmacology		Pagliano, Pasquale and Scarpati, Giuliana and Sellitto, Carmine and Conti, Valeria and Spera, Anna Maria and Ascione, Tiziana and Piazza, Ornella and Filippelli, Amelia
Rationale for azithromycin in COVID-19: an overview of existing evidence	2021	BMJ Open Respiratory Research		Gyselinck, Iwein and Janssens, Wim and Verhamme, Peter and Vos, Robin
Pilot trial of high-dose vitamin C in critically ill COVID-19 patients	2021	Annals of Intensive Care		Zhang, Jing and Rao, Xin and Li, Yiming and Zhu, Yuan and Liu, Fang and Guo Guangling and Luo Guoshi and Meng Zhongji and De Backer Daniel and Xiang, Hui and Peng Zhiyong
Diagnostic and Therapeutic Approaches to Novel COVID-19 in Intensive Care Unit: A Narrative Review	2020	Turkish Journal of Anaesthesiology & Reanimation	2667677X	Osman, Ã–zcan AydÄ±n and Ã‡Ä±naroÄŸlu, AyÅŸegÃ¼l and Yelken, BirgÃ¼l BÃ¼yÃ¼kkÄ±dan
The use of methylprednisolone in COVID-19 patients: A propensity score matched retrospective cohort study	2020	PLoS One		You, Xiang and Chao-hui, Wu and Ya-nan Fu and He, Zonglin and Pin-fang, Huang and Gong-ping, Chen and Cui-hong, Lin and Wai-kit, Ming and Rong-fang, Lin
Progresses in clinical studies on antiviral therapies for COVIDâ€19â€”Experience and lessons in design of clinical trials	2020	Pediatric Investigation	20963726	Zhaori, Getu and Lu, Lu and Liu, Chunyan and Guo, Yongli
Characterizing and Managing Pediatric SARSâ€CoVâ€2 Infection. Learning about the Virus in a Global Classroom	2020	Acta Paediatrica		Cardenas, Maria C and Bustos, Samyd S and Enninga, Elizabeth Ann L and Mofenson, Lynne and Chakraborty, Rana
Effect of preâ€existing diseases on COVIDâ€19 infection and role of new sensors and biomaterials for its detection and treatment	2020	Medical Devices & Sensors		Singh, Angaraj and Kumar, Manoj and Dubey, Ashutosh Kumar
Serum interleukin-6 is an indicator for severity in 901 patients with SARS-CoV-2 infection: A cohort study	2020	Journal of Translational Medicine		Zhang, Jing and Hao, Yiqun and Ou, Wuling and Fei Ming and Liang, Gai and Yu, Qian and Cai, Qian and Dong, Shuang and Hu, Sheng and Wang, Weida and Wei, Shaozhong
Understanding factors influencing the length of hospital stay among non-severe COVID-19 patients: A retrospective cohort study in a Fangcang shelter hospital	2020	PLoS One		Wu, Shishi and Xue, Lanping and Legido-Quigley, Helena and Khan, Mishal and Wu, Hua and Peng, Xiaoxiang and Li, Xuewen and Li, Ping
SARSâ€COVâ€2 (COVIDâ€19): Cellular and biochemical properties and pharmacological insights into new therapeutic developments	2020	Cell Biochemistry and Function		Parlakpinar, Hakan and Gunata, Mehmet
Clinical characteristics of 116 hospitalized patients with COVID-19 in Wuhan, China: a single-centered, retrospective, observational study	2020	BMC Infectious Diseases		Xiong, Shiqiang and Liu, Lin and Lin, Feng and Shi, Jinhu and Han, Lei and Liu, Huijian and He, Lewei and Jiang, Qijun and Wang, Zeyang and Fu, Wenbo and Li, Zhigang and Lu, Qing and Chen, Zhinan and Ding, Shifang
COVID-19: An Archetype Innate Immunity Reaction and Modes of Treatment	2020	Mediterranean Journal of Rheumatology	2529198X	Vounotrypidis, Periklis
Designing therapeutic strategies to combat severe acute respiratory syndrome coronavirusâ€2 disease: COVIDâ€19	2020	Drug Development Research		Rohilla, Suman
Remdesivir: A beacon of hope from Ebola virus disease to COVIDâ€19	2020	Reviews in Medical Virology		Ali, Nili and Farbod, Abolfazl and Neishabouri, Afarin and Mozafarihashjin, Mohammad and Tavakolpour, Soheil and Mahmoudi, Hamidreza
What We Learned about COVID-19 So Far? Notes from Underground: Turkish Thoracic Journal	2020	Turk Toraks Dergisi	13027808	Fatma TokgÃ¶z AkyÄ±l and KaradoÄŸan, Dilek and Canan GÃ¼ndÃ¼z GÃ¼rkan and YÃ¼ksel, Aycan and ArÄ±kan, HÃ¼seyin and EyÃ¼boÄŸlu, TuÄŸba ÅžiÅŸmanlar and EmiralioÄŸlu, Nagehan and GÃ¼rsoy, TuÄŸba RamaslÄ± and ÅžerifoÄŸlu, Ä°rem and TÃ¶reyin, Zehra Nur and Marim, Feride and Bilge YÄ±lmaz Kara and Ã–zakÄ±ncÄ±, Hilal and Develi, Elif and Ã‡akmakÃ§Ä±, Selin and Tuba Ã‡iftÃ§i KÃ¼sbeci and KarcÄ±oÄŸlu, OÄŸ…
Outcomes of novel coronavirus disease 2019 (COVIDâ€19) infection in 107 patients with cancer from Wuhan, China	2020	Cancer		Zhang, Hongyan and Wang, Linwei and Chen, Yuanyuan and Wu, Qiuji and Chen, Gaili and Shen, Xiaokun and Wang, Qun and Yan, Youqin and Yu, Yi and Zhong, Yahua and Wang, Xinghuan and Chua, Melvin L K and Xie, Conghua
What we know so far about Coronavirus Disease 2019 in children: A metaâ€analysis of 551 laboratoryâ€confirmed cases	2020	Pediatric Pulmonology		Zhang, Linjie and Peres, Tyele G and Silva, Marcus V F and Camargos, Paulo
COVID-19: Taiwanâ€™s epidemiological characteristics and public and hospital responses	2020	PeerJ		Chang, Chih-Ming and Ting-Wan, Tan and Tai-Cheng, Ho and Chung-Chu, Chen and Su, Tsung-Hsien and Chien-Yu, Lin
Thalidomide combined with lowâ€dose shortâ€term glucocorticoid in the treatment of critical Coronavirus Disease 2019	2020	Clinical and Translational Medicine		Chen, Chengshui and Feng, Qi and Shi, Keqing and Li, Yuping and Li, Ji and Chen, Yongping and Pan, Jingye and Zhou, Tieli and Lin, Xiangyang and Zhang, Jinsan and Luo, Yongde and Li, Xiaokun and Xia, Jinglin
The 2019â€“2020 novel coronavirus (severe acute respiratory syndrome coronavirus 2) pandemic: A joint american college of academic international medicine-world academic council of emergency medicine multidisciplinary COVID-19 working group consensus paper	2020	Journal of Global Infectious Diseases	0974777X	Stawicki, Stanislaw and Jeanmonod, Rebecca and Miller, Andrew and Paladino, Lorenzo and Gaieski, David and Yaffee, Anna and De Wulf, Annelies and Grover, Joydeep and Papadimos, Thomas and Bloem, Christina and Sagar Galwankar and Chauhan, Vivek and Firstenberg, Michael and Salvatore Di Somma and Jeanmonod, Donald and Garg, Sona and Tucci, Veronica and Anderson, Harry and Lateef Fatimah and Worlton…
Systematic review of COVIDâ€19 in children shows milder cases and a better prognosis than adults	2020	Acta Paediatrica		Ludvigsson, Jonas F
Potential Anti-SARS-CoV-2 Therapeutics That Target the Post-Entry Stages of the Viral Life Cycle: A Comprehensive Review	2020	Viruses		Kar, Srabani
Covid-19 in Children: A Review of the Manifestations and Treatment Options	2020	The Anatolian Journal of Family Medicine	26305593	Olayinka Rasheed Ibrahim and Olasinde, Yetunde T
Various Evidence-Based Hypothetical and Experimental Treatment Approaches and Their Effectiveness against COVID-19 Worldwide: A Comprehensive Literature Review	2020	Eurasian Journal of Medicine and Oncology	25872400	Muhammad Naveed and Uddin, Shahab and Abdullah, Khaldoon S and Sidra Erum Ishaq and Ahmad, Tariq
Viral Pandemics of the Last Four Decades: Pathophysiology, Health Impacts and Perspectives	2020	International Journal of Environmental Research and Public Health	1661-7827
InfecciÃ³n por SARS-CoV-2 y enfermedad COVID-19: revisiÃ³n literaria	2020	Salud Uninorte	20117531	Emilio Abuabara Franco and JosÃ© BohÃ³rquez Rivero and Arrieta, JosÃ© Restom and Gulfo, Isabella Uparella and Tinoco, JosÃ© Restom and JosÃ© SÃ¡enz LÃ³pez
COVID-19 in cancer patients: risk, clinical features, and management	2020	Cancer Biology & Medicine	20953941	Liu, Cuiwei and Zhao, Yanxia and Okwan-Duodu, Derick and Basho, Reva and Cui, Xiaojiang
Anti-COVID-19 drug screening: Frontier concepts and core technologies	2020	Chinese Medicine	17498546	Luo, Hua and Zhao, Mingming and Tan, Dechao and Liu, Chang and Yang, Lin and Qiu, Ling and Gao, Yan and Yu, Hua
Repurposing existing drugs for COVID-19: an endocrinology perspective	2020	BMC Endocrine Disorders		Cadegiani, Flavio A
The use of mesenchymal stromal cells in the treatment of coronavirus disease 2019	2020	Journal of Translational Medicine		Canham, Maurice A and Campbell, John D M and Mountford, Joanne C
Comparative Analysis of 95 Patients with Different Severity in the Early Outbreak of COVID-19 in Wuhan, China	2020	The Canadian Journal of Infectious Diseases & Medical Microbiology	17129532	He, Fang and Xue-feng, Ding and Cao, Meng and Hai-ying Gong and Xiang-zhen Fu and Luo, Jie and Liu, Kui and Zhou-zhou, Tian and Luo, Lin and Yu-yuan, Fan and Li, Ting and Qian-Jing, Yao and Xiao-ju, Chen and Xiang-lin, Duan and Chen, Li and Jiang, Li and Tzanko Stantchev
Current Options in the Treatment of COVID-19: A Review	2020	Risk Management and Healthcare Policy		Teimury, Azadeh and Elahe Mahmoodi Khaledi
The Current Recommended Drugs and Strategies for the Treatment of Coronavirus Disease (COVID-19)	2020	Therapeutics and Clinical Risk Management	1176-6336	Sheikhpour, Mojgan
Smoking and COVID-19: Adding Fuel to the Flame	2020	International Journal of Molecular Sciences	16616596	Kashyap, Vivek K and Dhasmana, Anupam and Massey, Andrew and Kotnala, Sudhir and Zafar, Nadeem and Jaggi, Meena and Yallapu, Murali M and Chauhan, Subhash C
The HMOX1 Pathway as a Promising Target for the Treatment and Prevention of SARS-CoV-2 of 2019 (COVID-19)	2020	International Journal of Molecular Sciences	16616596	Batra, Neelu and Cristabelle De Souza and Batra, Jyoti and Raetz, Alan G and Ai-Ming, Yu
Deciphering SARS-CoV-2 Virologic and Immunologic Features	2020	International Journal of Molecular Sciences	16616596	Lebeau, GrÃ©gorie and Vagner, Damien and Frumence, Ã‰tienne and Ah-Pine, Franck and Guillot, Xavier and NobÃ©court, Estelle and Raffray, LoÃ¯c and Gasque, Philippe
Understanding COVID-19: From Origin to Potential Therapeutics	2020	International Journal of Environmental Research and Public Health	1661-7827	Moazzam, Muhammad and Sajid, Muhammad Imran and Hamza Shahid and Butt, Jahanzaib and Bashir, Irfan and Jamshaid, Muhammad and Shirazi, Amir Nasrolahi and Tiwari, Rakesh Kumar
Critically Ill Patients with Coronavirus Disease 2019 in a Designated ICU: Clinical Features and Predictors for Mortality	2020	Risk Management and Healthcare Policy		Zhao-Hua, Wang and Chang, Shu and Xiao Ran and Cui-Hong, Xie and Zhang, Lei
The Significance of Natural Product Derivatives and Traditional Medicine for COVID-19	2020	Processes		Wang, Dongdong and Huang, Jiansheng and Kan Yeung, Andy Wai and Tzvetkov, Nikolay T and HorbaÅ„czuk, JarosÅ‚aw O and Willschke, Harald and Gai, Zhibo and Atanasov, Atanas G
COVID-19: The Immune Responses and Clinical Therapy Candidates	2020	International Journal of Molecular Sciences	16616596	Zhand, Sareh and Marie Saghaeian Jazi and Mohammadi, Saeed and Rasekhi, Roozbeh Tarighati and Rostamian, Ghassem and Kalani, Mohammad Reza and Rostamian, Aida and Jacob, George and Douglas, Mark W
Potential Anti-COVID-19 Therapeutics that Block the Early Stage of the Viral Life Cycle: Structures, Mechanisms, and Clinical Trials	2020	International Journal of Molecular Sciences	16616596	Al-Horani, Rami A and Kar, Srabani and Aliter, Kholoud F
Evaluation of Current Therapies for COVID-19 Treatment	2020	Microorganisms		Sethi, Atin and Bach, Horacio
Clinical characteristics of four cancer patients with SARS-CoV-2 infection in Wuhan, China	2020	Infectious Diseases of Poverty	20955162	Shi-Hui, Song and Tie-Long, Chen and Li-Ping, Deng and Yong-Xi, Zhang and Ping-Zheng, Mo and Shi-Cheng, Gao and Wen-Jia, Hu and Xiong, Yong and Zhi-Yong, Ma
COVID-19 in Children: An Ample Review	2020	Risk Management and Healthcare Policy		Ciuca, Ioana M
Coronavirus Disease 2019 (COVID-19) and Transplantation: Pharmacotherapeutic Management of Immunosuppression Regimen	2020	Therapeutics and Clinical Risk Management	1176-6336	Mirjalili, Mahtabalsadat and Shafiekhani, Mojtaba and Vazin, Afsaneh
Aromatic Herbs, Medicinal Plant-Derived Essential Oils, and Phytochemical Extracts as Potential Therapies for Coronaviruses: Future Perspectives	2020	Plants		Boukhatem, Mohamed Nadjib and Setzer, William N
A Systematic Review of Cases of Acute Respiratory Distress Syndrome in the Coronavirus Disease 2019 Pandemic	2020	Cureus		Baksh Mizba and Ravat Virendrasinh and Zaidi Annam and Patel, Rikinkumar S
Coronavirus Disease 2019 (COVID-19) in Children: Vulnerable or Spared? A Systematic Review	2020	Cureus		Hajra, Saleem and Rahman Jawaria and Aslam Nida and Salikh, Murtazaliev and Khan Safeera
Overview of lethal human coronaviruses	2020	Signal Transduction and Targeted Therapy	20959907	Chen, Bin and Er-Kang, Tian and He, Bin and Tian Lejin and Han Ruiying and Wang Shuangwen and Qianrong, Xiang and Zhang, Shu and El Arnaout Toufic and Cheng, Wei
SARS-CoV-2 (COVID-19): New Discoveries and Current Challenges	2020	Applied Sciences		Ghazaleh Jamalipour Soufi and Hekmatnia, Ali and Nasrollahzadeh, Mahmoud and Shafiei, Nasrin and Sajjadi, Mohaddeseh and Iravani, Parisa and Fallah, Salman and Iravani, Siavash and Varma, Rajender S
Rationale for the clinical use of adipose-derived mesenchymal stem cells for COVID-19 patients	2020	Journal of Translational Medicine		Rogers, Christopher J and Harman, Robert J and Bunnell, Bruce A and Schreiber, Martin A and Xiang, Charlie and Fu-Sheng, Wang and Santidrian, Antonio F and Minev, Boris R
Role of adjunctive treatment strategies in COVID-19 and a review of international and national clinical guidelines	2020	Military Medical Research	20957467	Xu, Xinni and Ong, Yew Kwang and De Yun Wang
COVID-19 Drug Discovery Using Intensive Approaches	2020	International Journal of Molecular Sciences	16616596	Asai, Ayumu and Konno, Masamitsu and Ozaki, Miyuki and Otsuka, Chihiro and Vecchione, Andrea and Arai, Takahiro and Kitagawa, Toru and Ofusa, Ken and Yabumoto, Masami and Hirotsu, Takaaki and Taniguchi, Masateru and Eguchi, Hidetoshi and Doki, Yuichiro and Ishii, Hideshi
Coronavirus disease 2019 (COVID-19) - Symptoms, diagnosis and treatment	2020	BMJ Best Practice
Chronic respiratory diseases are predictors of severe outcome in COVID-19 hospitalised patients: a nationwide study	2021	European Respiratory Journal		Beltramo, Guillaume and Cottenet, Jonathan and Anne-Sophie Mariet and Georges, Marjolaine and Piroth, Lionel and Tubert-Bitter, Pascale and Bonniaud, Philippe and Quantin, Catherine
Chronic respiratory diseases are predictors of severe outcome in COVID-19 hospitalised patients: a nationwide study	2021	European Respiratory Journal		Beltramo, Guillaume and Cottenet, Jonathan and Anne-Sophie Mariet and Georges, Marjolaine and Piroth, Lionel and Tubert-Bitter, Pascale and Bonniaud, Philippe and Quantin, Catherine
Chronic respiratory diseases are predictors of severe outcome in COVID-19 hospitalised patients: a nationwide study	2021	European Respiratory Journal		Beltramo, Guillaume and Cottenet, Jonathan and Anne-Sophie Mariet and Georges, Marjolaine and Piroth, Lionel and Tubert-Bitter, Pascale and Bonniaud, Philippe and Quantin, Catherine
Electrodiagnostic findings in patients with nonâ€COVIDâ€19â€ and COVIDâ€19â€related acute respiratory distress syndrome	2021	Acta Neurologica Scandinavica		Scarpino, Maenia and Bonizzoli, Manuela and Lazzeri, Chiara and Lanzo, Giovanni and Lolli, Francesco and Ciapetti, Marco and Bahia Hakiki and Grippo, Antonello and Peris, Adriano and Ammannati, Andrea and Baldanzi, Fabrizio and Bastianelli, Maria and Bighellini, Annamaria and Boccardi, Cristina and Carrai, Riccardo and Cassardo, Annalisa and Cossu, Cesarina and Gabbanini, Simonetta and Ielapi, Ca…
Greater celandine (Chelidonium majus L.) for COVIDâ€19: A twentyâ€case series	2021	Phytotherapy Research		Gardin, Nilo E and Braga, Anne Jacqueline
Nursing care management based on the Omaha system for inpatients diagnosed with COVIDâ€19: An electronic health record study	2021	Journal of Advanced Nursing		Ardic, Aysun and Turan, Ebru
Direct-from-specimen microbial growth inhibition spectrums under antibiotic exposure and comparison to conventional antimicrobial susceptibility testing	2021	BioRxiv		Chen, Jade and Su Su Soe San and Kung, Amelia and Tomasek, Michael and Liu, Dakai and Rodgers, William and Gau, Vincent
Modelâ€Informed Drug Repurposing: a Pharmacometric Approach to Novel Pathogen Preparedness, Response and Retrospection	2021	British Journal of Clinical Pharmacology		Dodds, Michael and Xiong, Yuan and Mouksassi, Samer and Kirkpatrick, Carl and Hui, Katrina and Doyle, Eileen and Patel, Kashyap and Cox, EugÃ¨ne and Wesche, David and Brown, Fran and Rayner, Craig R
Progression and Trends in Virus from Influenza A to COVID-19: An Overview of Recent Studies	2021	Viruses		Hakimeh Baghaei Daemi and Kulyar, Muhammad Fakhar-e-Alam and He, Xinlin and Li, Chengfei and Karimpour, Morteza and Sun, Xiaomei and Zou, Zhong and Jin, Meilin
Influenza Virus Vaccines: Enhancing Immunogenicity of the Viral Neuraminidase	2021	ProQuest Dissertations and Theses	9798505546635	Zheng, Allen and Palese, Peter
An Assessment of Medical Assistantsâ€™ Knowledge in Pediatric Endocrinology: A Quality Improvement Project	2021	ProQuest Dissertations and Theses	9798728243090	Speight, Valerie Marie and Hickman, Carolyn
Identifying the Best Predictive Biomarker in Pharmacogenomics	2021	ProQuest Dissertations and Theses	9798728225164	Zhai, Song and Cui, Xinping
African American Mothersâ€™ Experience in the Neonatal Intensive Care Unit	2021	ProQuest Dissertations and Theses	9798597053820	Magruder, Lauren and Patton, Jason
Integration of Benchwork, Clinical Trials, and Real World Data to Investigate Drug Interactions	2021	ProQuest Dissertations and Theses	9798708728319	Vora, Bianca and Sirota, Marina
Reporting of harms in oncological clinical study reports submitted to the European Medicines Agency compared to trial registries and publicationsâ€”a methodological review	2021	BMC Medicine		Paludan-MÃ¼ller, Asger S and Perrine CrÃ©quit and Boutron, Isabelle
Echinacea reduces antibiotic usage in children through respiratory tract infection prevention: a randomized, blinded, controlled clinical trial	2021	European Journal of Medical Research	9492321	Ogal, Mercedes and Johnston, Sebastian L and Klein, Peter and Schoop, Roland
Optimising Antimicrobial Selection and Duration in the Treatment of Febrile Neutropenia in Children	2021	Infection and Drug Resistance		Morgan, Jessica E and Phillips, Bob and Haeusler, Gabrielle M and Chisholm, Julia C
Optimizing antiviral treatment for seasonal influenza in the USA: a mathematical modeling analysis	2021	BMC Medicine		Matan Yechezkel and Martial L. Ndeffo Mbah and Yamin, Dan
Anti-influenza A virus activity of two <i>Newtonia</i> species and the isolated compound myricetin-3-<i>o</i>-rhamnoside	2021	BMC Complementary Medicine and Therapies		Motlhatlego, Katlego E and Mehrbod, Parvaneh and Fotouhi, Fatemeh and Muna Ali Abdalla and Eloff, Jacobus N and McGaw, Lyndy J
Management of Sickle Cell Disease Complications Beyond Acute Chest Syndrome	2021	Journal of Blood Medicine		Ogu, Ugochi O and Badamosi, Nnenna U and Camacho, Pamela E and Freire, Amado X and Adams-Graves, Patricia
In the Age of Viral Pandemic, Can Ingredients Inspired by Human Milk and Infant Nutrition Be Repurposed to Support the Immune System?	2021	Nutrients
Clinical Application and Efficacy of Silver Drug in Ophthalmology: A Literature Review and New Formulation of EYE Drops with Drug Silver (I) Complex of Metronidazole with Improved Dosage Form	2021	Biomedicines
Micronutrients, Phytochemicals and Mediterranean Diet: A Potential Protective Role against COVID-19 through Modulation of PAF Actions and Metabolism	2021	Nutrients
Basic pharmacological mechanisms and clinical evidence of the efficacy of Hochuekkito against infectious diseases and its potential for use against COVIDâ€19	2020	Traditional & Kampo Medicine		Takayama, Shin and Kikuchi, Akiko and Makino, Toshiaki and Kainuma, Mosaburo and Namiki, Takao and Ito, Takashi
Pathological Post Mortem Findings in Lungs Infected With Sarsâ€Cov 2	2020	The Journal of Pathology		Damiani, Stefania and Fiorentino, Michelangelo and De Palma, Alessandra and Foschini, Maria Pia and Lazzarotto, Tiziana and Gabrielli, Liliana and Viale, Pier Luigi and Attard, Luciano and Riefolo, Mattia and D'Errico, Antonia
Covid-19: Should doctors recommend treatments and vaccines when full data are not publicly available?	2020	BMJ		Johnson, Raymond M and Doshi, Peter and Healy, David
Infection during the first year in patients treated with CD19 CAR T cells for diffuse large B cell lymphoma	2020	Blood Cancer Journal		Kitsada, Wudhikarn and Lia, Palomba M and Pennisi Martina and Garcia-Recio, Marta and Flynn, Jessica R and Devlin, Sean M and Aishat, Afuye and Silverberg, Mari Lynne and Maloy, Molly A and Shah, Gunjan L and Scordo, Michael and Dahi, Parastoo B and Sauter, Craig S and Batlevi, Connie L and Santomasso, Bianca D and Mead, Elena and Seo, Susan K and Miguel-Angel, Perales
Infection during the first year in patients treated with CD19 CAR T cells for diffuse large B cell lymphoma	2020	Blood Cancer Journal		Kitsada, Wudhikarn and Lia, Palomba M and Pennisi Martina and Garcia-Recio, Marta and Flynn, Jessica R and Devlin, Sean M and Aishat, Afuye and Silverberg, Mari Lynne and Maloy, Molly A and Shah, Gunjan L and Scordo, Michael and Dahi, Parastoo B and Sauter, Craig S and Batlevi, Connie L and Santomasso, Bianca D and Mead, Elena and Seo, Susan K and Miguel-Angel, Perales
The mechanistic rationale of drugs, Primary endpoints, Geographical distribution of clinical trials against Severe acute respiratory syndromeâ€related coronavirusâ€2: A Systematic Review	2020	Journal of Medical Virology		Bhanu Prasad Venkatesulu and Chandrasekar, Viveksandeep Thoguluva and Girdhar, Prashanth and Pragathee, V and Patel, Harsh K and Manteuffel, Jacob
COVID-19 Infection and Neurological Complications: Present Findings and Future Predictions	2020	Neuroepidemiology		Beghi, Ettore and Feigin, Valery and Caso, Valeria and Santalucia, Paola and Logroscino, Giancarlo
Clinical characteristics and risk factors for mortality among inpatients with COVIDâ€19 in Wuhan, China	2020	Clinical and Translational Medicine		Chen, Fuyang and Sun, Wenwu and Sun, Shengrong and Li, Zhiyu and Wang, Zhong and Li, Yu
Baseline results of a living systematic review for COVID-19 clinical trial registrations [version 1; peer review: 1 approved]	2020	Wellcome Open Research		Maguire, Brittany J and Alistair R.D. McLean and Rashan, Sumayyah and Emilia Sitsofe Antonio and Bagaria, Jayshree and Bentounsi, Zineb and Brack, Matthew and Caldwell, Fiona and Carrara, Verena Ilona and Citarella, Barbara Wanjiru and Dahal, Prabin and Feteh, Vitalis Fambombi and Marius H.B. GuÃ©rin and Kennon, Kalynn and Kathinka Bilton Lahaut and Makuka, Gerald Jamberi and Ngu, Roland and Obie…
Clinical trials during the COVID-19 pandemic: Challenges of putting scientific and ethical principles into practice	2020	Perspectives in Clinical Research	22293485	Bhatt, Arun
Do You Mind? A Mindfulness Practice Curriculum for Pharmacy Students	2020	ProQuest Dissertations and Theses	9798557096553	McQuade, Brianna M. and Riddle, Janet
Evolution of CD8 T Cell Epitopes of Influenza A Virus	2020	ProQuest Dissertations and Theses	9798691276729	Li, Zheng-Rong Tiger and Kohlmeier, Jacob E.
Antimicrobial Stewardship in an Outpatient Clinic	2020	ProQuest Dissertations and Theses	9798557040228	Naranjo, Mika and Prettyman, Allen
Individualized Physiologically Based PharmacokineticModeling of Rate Data (iPBPK-R): A Novel Approachto Estimate the Effect of Kidney Disease on NonrenalElimination Pathways	2020	ProQuest Dissertations and Theses	9798557072434	Franchetti, Yoko and Jhamb, Manisha and Empey, Philip and Beumer, Jan and Venkataramanan, Raman and Nolin, Thomas
Prodrug Activation in Staphylococci and the Implications for Antimicrobial Development	2020	ProQuest Dissertations and Theses	9798557031462	Miller, Justin and Odom John, Audrey R. and Jez, Joseph M.
Awake prone positioning and oxygen therapy in patients with COVID-19: The APRONOX study	2021	European Respiratory Journal		Perez-Nieto, Orlando R and Escarraman-Martinez, Diego and Guerrero-Gutierrez, Manuel A and Zamarron-Lopez, Eder I and Mancilla-Galindo, Javier and Kammar-GarcÃ­a, Ashuin and Martinez-Camacho, Miguel A and Deloya-TomÃ¡s, Ernesto and Sanchez-Diaz, JesÃºs S and MacÃ­as-GarcÃ­a, Luis A and Soriano-Orozco, RaÃºl and Cruz-SÃ¡nchez, Gabriel and Salmeron-Gonzalez, JosÃ© D and Toledo-Rivera, Marco A and M…
Contribution of traditional Chinese medicine combined with conventional western medicine treatment for the novel coronavirus disease (COVID-19), current evidence with systematic review and meta-analysis	2021	Phytotherapy Research		Jiang, Fei and Xu, Nana and Zhou, Yanxi and Song, Jinxing and Liu, Jinjuan and Zhu, Hong and Jiang, Jihong and Xu, Yonghong and Li, Rongpeng
Promising traditional Indian medicinal plants for the management of novel Coronavirus disease: A systematic review	2021	Phytotherapy Research		Rahul Soloman Singh and Singh, Ashutosh and Kaur, Harpinder and Batra, Gitika and Sarma, Phulen and Kaur, Hardeep and Bhattacharyya, Anusuya and Sharma, Amit Raj and Kumar, Subodh and Upadhyay, Sujata and Tiwari, Vinod and Avti, Pramod and Prakash, Ajay and Medhi, Bikash
An examination of gastrointestinal absorption using the acetaminophen absorption test in critically ill patients with COVID-19: A retrospective cohort study	2021	Nutrition in Clinical Practice		Southren, Daniel L and Nardone, Alexa D and Haastrup, Adeniran A and Roberts, Russel J and Chang, Marvin G and Bittner, Edward A
The Demographic Characteristic, Prognosis and the Relationship with Cancer Subtypes of Hospitalised Covid-19 Patients with Malignancy: A Single-Center Experience	2021	Journal of Medical Virology		DeÄŸerli, Ezgi and Derin, SÃ¼meyra and OruÃ§, Kerem and Nilay ÅžengÃ¼l SamancÄ± and Åžahin Bedir and Ã‡elik, Emir and Nihan ÅžentÃ¼rk Ã–ztaÅŸ and Alkan, GÃ¼lin and Fuat Hulusi Demirelli and Demirci, Nebi Serkan
Current and past infections of hepatitis B virus do not increase mortality in patients with COVIDâ€19	2021	Hepatology		Terry Cheukâ€Fung Yip and Vincent Waiâ€Sun Wong and Grace Chungâ€Yan Lui and Viola Chiâ€Ying Chow and Yeeâ€Kit Tse and Vicki Wingâ€Ki Hui and Lilian Yan Liang and Henry Likâ€Yuen Chan and David Shuâ€Cheong Hui and Grace Laiâ€Hung Wong
Characteristics of 1738 Patients with Coronavirus Disease 2019 (COVID-19) in Wuhan, China	2021	Disaster Medicine and Public Health Preparedness		Ma, Xiao and Gao, Yujing and Di, Lingling and Hanning Ma and Mei, Bin and Zhang, Junjian and Wang, Amei and Feng, Ke and Yang, Lishan and Chen, Zhongwei
Myasthenia gravis and COVIDâ€19: A case series and comparison with literature	2021	Acta Neurologica Scandinavica		Zakaria Saied and Rachdi, Amine and Saber Thamlaoui and Nabli, Fatma and Jeridi, Cyrine and Baffoun, Nader and Kaddour, Chokri and Belal, Samir and Samia Ben Sassi
Evaluation of the role and usefulness of clinical pharmacists at the Fangcang Hospital during COVIDâ€19 outbreak	2021	International Journal of Clinical Practice		Wang, Dongyuan and Liu, Yihui and Zeng, Fang and Chen, shi and Cheng, Fang and Han, Yong and Zhang, Yu
Japanâ€™s Drug Regulation During the COVIDâ€19 Pandemic: Lessons From a Case Study of Favipiravir	2021	Clinical Pharmacology & Therapeutics		Ueda, Munetaka and Tanimoto, Tetsuya and Murayama, Anju and Ozaki, Akihiko and Kami, Masahiro
How does COVIDâ€19 impact psoriasis practice, prescription patterns, and healthcare delivery for psoriasis patients? A crossâ€sectional survey study	2021	Journal of Cosmetic Dermatology		Mohamed H.M. ELâ€Komy and Abdelnaby, Asmaa and Mona Elâ€Kalioby
Bleeding Risk by Intensity of Anticoagulation in Critically Ill Patients with COVIDâ€19: A Retrospective Cohort Study	2021	Journal of Thrombosis and Haemostasis		Halaby, Rim and Cuker, Adam and Yui, Jennifer and Matthews, Andrew and Ishaaya, Ella and Traxler, Elizabeth and Domenico, Christopher and Cooper, Tara and Tierney, Ann and Niami, Pardis and van der Rijst, Nathalie and Adusumalli, Srinath and Gutsche, Jacob and Giri, Jay and Pugliese, Steven and Todd E.H. Hecht and Pishko, Allyson M
Better Outcome of COVIDâ€19 Positive Kidney Transplant Recipients during the Unremitting Stage with Optimized Anticoagulation and Immunosuppression	2021	Clinical Transplantation		AlOtaibi, Torki M and Gheith, Osama A and Abuelmagd, Mohamed M and Mohamed, Adel and Ahmed K Alâ€Qallaf and Elserwy, Nabil A and shaker, Mohamed and Abbas, Ahmad M and Nagib, Ayman M and Nair, Prasad and Halim, Medhat A and Said, Tarek and khaled, Mahmoud M and Hammad, Mohamed A and Fayyad, Zohair A and Atta, Ahmed F and Mostafa, Ahmed Y and Deraz, Ahmed S and Zacharia, Zakaria E and Atea, Khale…
Colchicine treatment can improve outcomes of coronavirus disease 2019 (COVIDâ€19): A systematic review and metaâ€analysis	2021	Clinical and Experimental Pharmacology and Physiology		Timotius, Ivan Hariyanto and Devina Adella Halim and Jodhinata, Claudia and Theo Audi Yanto and Kurniawan, Andree
Cardiac T1 and T2 Mapping Showed Myocardial Involvement in Recovered COVIDâ€19 Patients Initially Considered Devoid of Cardiac Damage	2021	Journal of Magnetic Resonance Imaging		Pan, Cunxue and Zhang, Zuoquan and Luo, Liyun and Wu, Wenhao and Jia, Taoyu and Lu, Ling and Liu, Weiyin V and Qin, Yujuan and Hu, Feng and Ding, Xianglian and Qin, Peixin and Long, Qian and Chen, Jian and Li, Shaolin
Physiologicallyâ€Based Pharmacokinetic Modeling of Remdesivir and its Metabolites to Support Dose Selection for the Treatment of Pediatric Patients with COVIDâ€19	2021	Clinical Pharmacology & Therapeutics		Lutz, Justin D and Mathias, Anita and German, Polina and Pikora, Cheryl and Reddy, Sunila and Kirby, Brian J
The Impact of COVID-19 and the Pandemic on Tinnitus: A Systematic Review	2021	Journal of Clinical Medicine		Beukes, Eldre and Ulep, Alyssa Jade and Eubank, Taylor and Manchaiah, Vinaya
Hydroxychloroquine plus standard of care compared with standard of care alone in COVID-19: a meta-analysis of randomized controlled trials	2021	Scientific Reports (Nature Publisher Group)		Amani Bahman and Khanijahani Ahmad and Behnam, Amani
Efficient management strategy of COVID-19 patients based on cluster analysis and clinical decision tree classification	2021	Scientific Reports (Nature Publisher Group)		Li, Zhi and Wang, Ling and Huang Lv-shuai and Zhang, Meng and Cai Xianhua and Xu, Feng and Wu, Fei and Li, Honghua and Huang Wencai and Zhou Qunfang and Yao, Jing and Liang, Yong and Liu, Guoliang
Elderberry for prevention and treatment of viral respiratory illnesses: a systematic review	2021	BMC Complementary Medicine and Therapies		Wieland, L Susan and Piechotta, Vanessa and Feinberg, Termeh and Ludeman, Emilie and Hutton, Brian and Kanji, Salmaan and Seely, Dugald and Garritty, Chantelle
A comprehensive evaluation of early potential risk factors for disease aggravation in patients with COVID-19	2021	Scientific Reports (Nature Publisher Group)		Tang, Qiang and Liu Yanwei and Fu Yingfeng and Di Ziyang and Xu Kailiang and Tang, Bo and Wu, Hui and Maojun, Di
Tocilizumab improves survival in severe COVID-19 pneumonia with persistent hypoxia: a retrospective cohort study with follow-up from Mumbai, India	2021	BMC Infectious Diseases		Gokhale, Yojana and Mehta, Rakshita and Kulkarni, Uday and Karnik, Nitin and Gokhale, Sushant and Sundar, Uma and Chavan, Swati and Kor, Akshay and Thakur, Sonal and Trivedi, Trupti and Kumar, Naveen and Baveja, Sujata and Wadal, Aniket and Kolte, Shaonak and Deolankar, Aukshan and Pednekar, Sangeeta and Kalekar, Lalana and Padiyar, Rupal and Londhe, Charulata and Darole, Pramod and Pol, Sujata a…
Clinical evidence of an interferonâ€“glucocorticoid therapeutic synergy in COVID-19	2021	Signal Transduction and Targeted Therapy	20959907	Lu, Yingying and Liu, Feng and Tong Gangling and Qiu, Feng and Song Pinhong and Wang, Xiaolin and Zou Xiafei and Wan Deyun and Cui Miao and Xu, Yunsheng and Zheng Zhihua and Peng, Hong
COVID-19 patients with hypertension are at potential risk of worsened organ injury	2021	Scientific Reports (Nature Publisher Group)		Xia Fei and Zhang, Mingwei and Cui, Bo and An, Wei and Chen, Min and Yang, Ping and Qin Tao and Zhou, Xiaoyang and Liao Yaling and Xu, Xin and Liu Shiguo and Li Kuangyu and Zhou, Qin and Wang, Keke and Hu Guangxu and Du, Ming and Chen Songrui and Zhang Yafang and Wei, Wei and Xiang Ming and Zhang, Jianjun
Polymyxin B hemoperfusion in COVIDâ€19 Patients with endotoxic shock: Case Series from EUPHAS II registry	2020	Artificial Organs		De Rosa, Silvia and Salvatore Lucio Cutuli and Ferrer, Ricard and Antonelli, Massimo and Ronco, Claudio
INHALEd nebulised unfractionated HEParin for the treatment of hospitalised patients with COVIDâ€19 (INHALEâ€HEP): Protocol and Statistical Analysis Plan for an investigatorâ€initiated international metaâ€trial of randomised studies	2020	British Journal of Clinical Pharmacology		Frank M.P. van Haren and Richardson, Alice and Hwanâ€Jin Yoon and Artigas, Antonio and Laffey, John G and Dixon, Barry and Smith, Roger and Vilaseca, Alicia B and Barbera, Ruben A and Ismail, Tarek I and Mahrous, Rabab S and Badr, Mohamed and DeNucci, Gilberto and Sverdloff, Carlos and van Loon, Lex M and Marta Camprubiâ€Rimblas and Cosgrave, David W and Smoot, Thomas L and Staas, Sabrina and S…
Using in silico viral kinetic models to guide therapeutic strategies during a pandemic: An example in SARSâ€CoVâ€2	2020	British Journal of Clinical Pharmacology		Patel, Kashyap and Dodds, Michael and GonÃ§alves, Antonio and Kamal, Mohamed A and Rayner, Craig R and Kirkpatrick, Carl M and Smith, Patrick F
ESICM LIVES 2020	2020	Intensive Care Medicine Experimental
Management of critically ill patients with COVID-19 in ICU: statement from front-line intensive care experts in Wuhan, China	2020	Annals of Intensive Care		Shang You and Pan, Chun and Yang, Xianghong and Zhong Ming and Shang Xiuling and Wu, Zhixiong and Yu Zhui and Zhang, Wei and Zhong Qiang and Zheng, Xia and Ling, Sang and Jiang, Li and Zhang, Jiancheng and Xiong, Wei and Liu, Jiao and Chen, Dechang
Assessment of COVIDâ€19 Treatment containing both Hydroxychloroquine and Azithromycin: A Natural Clinical Trial	2020	International Journal of Clinical Practice		Abbas, Hassan M and Ali Azeez Alâ€Jumaili and Nassir, Kawthar F and Muhammed Waheeb Alâ€Obaidy and Adnan Mohammed Al Jubouri and Dakhil, Basim Dhawi and Mohammed Mahir Abdulelah and Qutaiba Ahmed Al Khames
Treatment considerations for BehÃ§et's disease in the era of COVIDâ€19: a narrative review	2020	Dermatologic Therapy		Elmas, Ã–mer Faruk and DemirbaÅŸ, Abdullah and FatihÄŸcÄ±er and TÃ¼rsen, Ãœmit and Atasoy, Mustafa and Dursun, Recep and Torello Lotti
Covid-19: The Biggest Threat of the 21st Century: In Respectful Memory of the Warriors All Over the World: Turkish Thoracic Journal	2020	Turk Toraks Dergisi	13027808	KarcÄ±oÄŸlu, OÄŸuz and YÃ¼ksel, Aycan and Baha, AyÅŸe and Er, AslÄ±han Banu and EsendaÄŸlÄ±, Dorina and PÄ±nar YÄ±ldÄ±z GÃ¼lhan and KaraoÄŸlanoÄŸlu, Selen and ErÃ§elik, Merve and ÅžerifoÄŸlu, Ä°rem and YÄ±ldÄ±z, Ethem and KÃ¶ktÃ¼rk, Nurdan
COVID-19 pandemic and biological therapy in rheumatologic disorders: how to deal with?	2020	Reumatismo	487449	Ahmadinejad, Z and Assari, R and Yazdi, N Ayoobi and S-H Mazloomi and Javanshayani, P and H Khalili Afousi and Ziaee, V
Risk Assessment of therapeutic agents under consideration to treat COVIDâ€19 in Pediatric Patients and Pregnant Women	2020	British Journal of Clinical Pharmacology		Barrett, Jeffrey S
Management of lung transplantation in the COVIDâ€19 era â€“ An international survey	2020	American Journal of Transplantation		Coiffard, Benjamin and Lepper, Philipp M and Eloi Prudâ€™Homme and Daviet, Florence and Cassir, Nadim and Wilkens, Heinrike and Hraiech, Sami and Langer, Frank and Thomas, Pascal Alexandre and Martine Reynaudâ€Gaubert and Bals, Robert and Hansâ€Joachim SchÃ¤fers and Papazian, Laurent and Seiler, Frederik
Tocilizumab for treating severe COVIDâ€19 pneumonia refractory to combined hydroxychloroquine, lopinavir plus ritonavir, and favipiravir: A case series	2020	Clinical Case Reports		Surabotsophon, Manoon and Yingyot Klaiâ€On and Thanachartwet, Vipa and Khunapornphairote, Sirote and Chamnanchanunt, Supat and Racharak, Theerapat and Laisuan, Wannada and Sahassananda, Duangjai and Hapunna, Samlee and Jinapuk, Somjit and Leelasetakul, Suthee and Desakorn, Varunee
Kakkonto, shosaikoto, Platycodon grandiflorum root, and gypsum (a Japanese original combination drug known as saikatsugekito): Pharmacological review of its activity against viral infections and respiratory inflammatory conditions and a discussion of its applications to COVIDâ€19	2020	Traditional & Kampo Medicine		Arita, Ryutaro and Ono, Rie and Saito, Natsumi and Takayama, Shin and Namiki, Takao and Ito, Takashi and Ishii, Tadashi
COVID-19 and Gastrointestinal Disease: Implications for the Gastroenterologist	2020	Digestive Diseases		Hunt, Richard H and East, James E and Lanas, Angel and Malfertheiner, Peter and Satsangi, Jack and Scarpignato, Carmelo and Webb, Gwilym J
Antiviral therapies: advances and perspectives	2020	Fundamental & Clinical Pharmacology		GonÃ§alves, Bruna Carolina and Lopes Barbosa, MÃ¡rio Gabriel and Anna Paula Silva Olak and Terezo, Natalia Belebecha and Nishi, Leticia and Watanabe, Maria AngÃ©lica and Marinello, Poliana and Rechenchoski, Daniele Zendrini and Sergio Paulo Dejato Rocha and LÃ­gia Carla Faccinâ€Galhardi
Cardiac arrhythmias in patients with COVIDâ€19	2020	Journal of Arrhythmia	1880-4276	Wang, Yueying and Wang, Zhaojia and Tse, Gary and Zhang, Lin and Wan, Elaine Y and Guo, Yutao and Lip, Gregory Y H and Li, Guangping and Lu, Zhibing and Liu, Tong
Coronavirus in human diseases: Mechanisms and advances in clinical treatment	2020	MedComm		Lin, Panpan and Wang, Manni and Wei, Yuquan and Kim, Taewan and Xiawei Wei
The Ineffective Cure Hepatitis C and the Drug That Never Got Its Chance	2020	ProQuest Dissertations and Theses	9798557027922	Tiffney, Theora Isobelle Wen and Cook-Deegan, Robert M. and Collins, James P.
Fulminant myocarditis: a comprehensive review from etiology to treatments and outcomes	2020	Signal Transduction and Targeted Therapy	20959907	Hang Weijian and Chen, Chen and Seubert, John M and Wang Dao Wen
Integrative Metabolomics to Identify Molecular Signatures of Responses to Vaccines and Infections	2020	Metabolites
Attenuation of Interferon Responses in the Obese Host and Ramifications for Influenza Virus Evolution	2020	ProQuest Dissertations and Theses	9798691262586	Honce, Rebekah Reed and Schultz-Cherry, Stacey
Adverse effects of non-steroidal anti-inflammatory drugs in patients with viral respiratory infections: rapid systematic review	2020	BMJ Open		Peter von Philipsborn and Biallas, Renke and Burns, Jacob and Drees, Simon and Geffert, Karin and Movsisyan, Ani and Pfadenhauer, Lisa Maria and Sell, Kerstin and Strahwald, Brigitte and Stratil, Jan M and Rehfuess, Eva
Airborne Infectious Disease Transmission Via Expiratory Aerosol Particles and Aerosolized Fomites	2020	ProQuest Dissertations and Theses	9798691212062	Asadi, Sima and Ristenpart, William D.
The Role of Nrf2 Activation on the Murine T Cell Response to Influenza Infection	2020	ProQuest Dissertations and Theses	9798678140685	Freeborn, Robert Arthur, III and Rockwell, Cheryl
Efficacy of baloxavir marboxil on household transmission of influenza infection	2020	Journal of Pharmaceutical Health Care and Sciences		Umemura, Takumi and Mutoh, Yoshikazu and Kawamura, Takato and Saito, Masayuki and Mizuno, Takahito and Ota, Aiko and Kozaki, Koji and Yamada, Tetsuya and Ikeda, Yoshiaki and Ichihara, Toshihiko
Essentiality, Biosynthesis, and Prediction of Glycosylation: A Genetic and Metabolic Encoding of Intercellular Communication Augmentation	2020	ProQuest Dissertations and Theses	9798678108531	Kellman, Benjamin P. and Lewis, Nathan E. and Carter, Hannah
Altered Innate Immune Response to Influenza Virus Infection in the Neonate	2020	ProQuest Dissertations and Theses	9798672176918	Kumova, Ogan Kartal and Carey, Alison J.
Off-Label Use of Chloroquine and Hydroxychloroquine for COVID-19 Treatment in Africa Against WHO Recommendation	2020	Research and Reports in Tropical Medicine	1179-7282	Belayneh, Anteneh
Hidden Consequences of Obesity: How Systemic Inflammation and Immunometabolism Combine to Impair Influenza Immunity	2020	ProQuest Dissertations and Theses	9798664726947	Green, William D. and Beck, Melinda A.
Pulmonary Infectious Complications in Children with Hematologic Malignancies and Chemotherapy-Induced Neutropenia	2020	Diseases		Voulgaridou, Aikaterini and Athanasiadou, Kleoniki I and Athanasiadou, Eftychia and Roilides, Emmanuel and Papakonstantinou, Evgenia
Pathological Findings and Management of COVID-19 Patients: A Brief Overview of Modern-day Pandemic	2020	Cureus		Mian, Muhammad S and Laiba, Razaq and Khan Safeera and Hussain, Nadia and Razaq Mahrukh
Severe acute respiratory syndrome (SARS) - Symptoms, diagnosis and treatment	2020	BMJ Best Practice		Pitsiou, Georgia G and Kioumis, Ioannis P
Evaluations Of Severe Acute Respiratory Syndrome Coronavirus Therapeutics And A Viral Capacity For Plasticity And Escape	2013	ProQuest Dissertations and Theses	978-1-303-35599-8	Bolles, Meagan Elise and Baric, Ralph S.
Early immune responses to SARS Coronavirus in ferrets	2012	ProQuest Dissertations and Theses	978-0-499-22303-6	Danesh, Abdolali and Kelvin, David J.
Molecular insights into modulation of host innate immune response by viral proteins of RNA viruses <i>SARS-CoV, HCV</i> and <i>Influenza virus</i>	2009	ProQuest Dissertations and Theses	978-1-109-51495-7	Thangavelu Devaraj, Santhana Gowri and Hoffmann, Erich
Dimerization of the SARS coronavirus 3CL protease is controlled through long-range interactions	2009	ProQuest Dissertations and Theses	978-0-549-93628-2	Barrila, Jennifer Ann and Freire, Ernesto
Severe Acute Respiratory Syndrome (SARS): From diagnosis to clinical management	2007	ProQuest Dissertations and Theses	978-0-549-40152-0	Lee, Nelson, Lai Shun
Drugs against SARSâ€CoVâ€2: What do we know about their mode of action?	2020	Reviews in Medical Virology		Valle, Coralie and Baptiste, Martin and Touret, Franck and Shannon, Ashleigh and Canard, Bruno and Jeanâ€Claude Guillemot and Coutard, Bruno and Decroly, Etienne
The hidden role of NLRP3 inflammasome in obesityâ€related COVIDâ€19 exacerbations: lessons for drug repurposing	2020	British Journal of Pharmacology		Bertocchi, Ilaria and Foglietta, Federica and Collotta, Debora and Eva, Carola and Brancaleone, Vincenzo and Thiemermann, Christoph and Collino, Massimo
The clinical characteristics and course of COVIDâ€19 in hemodialysis patients	2020	Hemodialysis International		Kubra Aydin Bahat and Ergun Parmaksiz and Sert, Serap
Nonâ€steroidal antiâ€inflammatory drugs, prostaglandins and COVIDâ€19	2020	British Journal of Pharmacology		Robb, Calum T and Goepp, Marie and Rossi, Adriano G and Yao, Chengcan
Systematic Review and Metaâ€analysis of Effectiveness of Treatment Options Against SARSâ€CoVâ€2 infection	2020	Journal of Medical Virology		Chandrasekar, Viveksandeep Thoguluva and Venkatesalu, Bhanuprasad and Patel, Harsh K and Spadaccini, Marco and Manteuffel, Jacob and Ramesh, Mayur
Rapid production of clinicalâ€grade SARSâ€CoVâ€2 specific T cells	2020	Advances in Cell and Gene Therapy		Leung, Wing and Teck Guan Soh and Yeh, Ching Linn and Jenny Guekâ€Hong Low and Loh, Jiashen and Chan, Marieta and Chng, Wee Joo and Liang Piu Koh and Michelle Liâ€Mei Poon and King Pan Ng and Chik Hong Kuick and Thuan Tong Tan and Tan, Lip Kun and Michaela Suâ€fern Seng
Cutaneous manifestations and considerations in COVIDâ€19 pandemic: A systematic review	2020	Dermatologic Therapy		Seirafianpour, Farnoosh and Sodagar, Sogand and Arash Pour Mohammad and Panahi, Parsa and Samaneh Mozafarpoor and Almasi, Simin and Goodarzi, Azadeh
Psoriasis and COVID 19: A narrative review with treatment considerations	2020	Dermatologic Therapy		Elmas, Ã–mer Faruk and DemirbaÅž, Abdullah and Kutlu, Ã–mer and FatihÄžcÄ±er and Metin, Mahmut Sami and Ã–zyurt, Kemal and Akdeniz, Necmettin and Atasoy, Mustafa and TÃ¼rsen, Ãœmit and Torello Lotti
Can steroids reverse the severe COVIDâ€19 induced â€˜cytokine stormâ€™?	2020	Journal of Medical Virology		Kolilekas, Lykourgos and Loverdos, Konstantinos and Giannakaki, Styliani and Vlassi, Lamprini and Levounets, Anastasia and Zervas, Eleftherios and Gaga, Mina
Practice considerations on the use of investigational antiâ€COVIDâ€19 medications: Dosage, administration and monitoring	2020	Journal of Clinical Pharmacy and Therapeutics		Kang, Ji Eun and Sandy Jeong Rhie
A comparative study on the time to achieve negative nucleic acid testing and hospital stays between Danoprevir and Lopinavir/Ritonavir in the treatment of patients with COVIDâ€19	2020	Journal of Medical Virology		Zhang, Zhicheng and Wang, Shumei and Tu, Xianglin and Peng, Xuping and Huang, Yanxia and Wang, Li and Ju, Weihua and Rao, Jianfeng and Li, Xue and Zhu, Donghong and Sun, Huabao and Chen, Hongyi
''Tociluzumab challenge: A series of cytokine storm therapy experience in hospitalized Covidâ€19 pneumonia patients''	2020	Journal of Medical Virology		Uysal, Betul Borku and Ikitimur, Hande and Yavuzer, Serap and Ikitimur, BarÄ±s and Uysal, Harun and Islamoglu, Mehmet Sami and Ozcan, Erkan and Aktepe, Emre and Yavuzer, Hakan and Mahir Cengiz
Severe SARSâ€CoVâ€2 pneumonia in a 58â€yearâ€old patient with HIV: a clinical case report from the Republic of Cyprus	2020	Journal of Medical Virology		Iordanou, Stelios and Koukios, Dimitris and Chrystallaâ€Timiliotou Matsentidou and Markoulaki, Despina and Raftopoulos, Vasilios
Analysis of the clinical characteristics, drug treatments and prognoses of 136 patients with coronavirus disease 2019	2020	Journal of Clinical Pharmacy and Therapeutics		Yang, Qiuxiang and Xie, Ling and Zhang, Wei and Zhao, Lin and Wu, HuaJun and Jiang, Jie and Zou, Jili and Liu, Jianguang and Wu, Jun and Chen, Yonggang and Wu, Jinhu
Clinical Characteristics Analysis of the â€œRe-positiveâ€ Discharged COVID-19 Pneumonia Patients in Wuhan, China	2020	Nature Portfolio		He, Shengyang and Sun, Wenwu and Zhou, Kefu and Hu, Mengyun and Liu, Chun and Xie, Lihua and Sun, Shenghua and Chen, Liangkai and Li, Yu
COVID 19 and acute kidney injury	2020	Indian Journal of Nephrology	9714065	Prasad, Narayan and Agrawal, Sanjay and On behalf of COVID-19 Working Group of Indian Society of Nephrology
Convalescent plasma transfusion for the treatment of COVIDâ€19: Systematic review	2020	Journal of Medical Virology		Rajendran, Karthick and Krishnasamy Narayanasamy and Rangarajan, Jayanthi and Rathinam, Jeyalalitha and Murugan Natarajan and Ramachandran, Arunkumar
SARSâ€CoVâ€2 Pandemic and The Need for Transplantâ€oriented Trials	2020	Transplant International		Zaza, Gianluigi and Benedetti, Claudia and Fribourg, Miguel and Maggiore, Umberto and Azzi, Jamil and Riella, Leonardo V and Cravedi, Paolo
Evaluating the Impact of COVID-19 on Mental Health of the Public in Jordan and Assessing Their Satisfaction with Community Pharmacistsâ€™ Preparedness for the Pandemic Control	2020	PQDT - Global	9798582503132	Hasan Suleiman, Yara Adel and Abdel-Qader, Derar and Hamadi, Salim
In silico studies evidenced the role of structurally diverse plant secondary metabolites in reducing SARS-CoV-2 pathogenesis	2020	Scientific Reports (Nature Publisher Group)		Puttaswamy Hariprasad and Gajendramurthy, Gowtham Hittanahallikoppal and Ojha, Monu Dinesh and Yadav Ajay and Choudhir Gourav and Raguraman Vasantharaja and Bhani, Kongkham and Selvaraju Koushalya and Shareef Shazia and Gehlot Priyanka and Ahamed Faiz and Chauhan Leena
COVID-19 patients managed in psychiatric inpatient settings due to first-episode mental disorders in Wuhan, China: clinical characteristics, treatments, outcomes, and our experiences	2020	Translational Psychiatry		Xie Qin and Fan, Fang and Xue-Peng, Fan and Xiao-Jiang, Wang and Ming-Jian, Chen and Bao-Liang, Zhong and Chiu, Helen Fung-Kum
Efficacy of Lianhua Qingwen Compared with Conventional Drugs in the Treatment of Common Pneumonia and COVID-19 Pneumonia: A Meta-Analysis	2020	Evidence - Based Complementary and Alternative Medicine	1741427X	Hu, Caiyun and Liang, Mingming and Gong, Fengfeng and He, Bin and Zhao, Dongdong and Zhang, Guoliang and Daniela Rigano
State of the Art Review of Cell Therapy in the Treatment of Lung Disease, and the Potential for Aerosol Delivery	2020	International Journal of Molecular Sciences	16616596	Brave, Hosanna and MacLoughlin, Ronan
Abnormal immunity of non-survivors with COVID-19: predictors for mortality	2020	Infectious Diseases of Poverty	20955162	Zhao, Yang and Han-Xiang, Nie and Hu, Ke and Xiao-Jun, Wu and Yun-Ting, Zhang and Meng-Mei, Wang and Wang, Tao and Zhi-Shui Zheng and Xiao-Chen, Li and Shao-Lin, Zeng
Immune Pathogenesis of COVID-19 Intoxication: Storm or Silence?	2020	Pharmaceuticals		Kiselevskiy, Mikhail and Shubina, Irina and Chikileva, Irina and Sitdikova, Suria and Samoylenko, Igor and Anisimova, Natalia and Kirgizov, Kirill and Suleimanova, Amina and Gorbunova, Tatyana and Varfolomeeva, Svetlana
Emerging Pharmaceutical Treatments of Novel COVID-19: A Review	2020	Cureus		Hussain Azhar and Kaler Jasndeep and Dubey, Arun Kumar
Battling COVID-19: using old weapons for a new enemy	2020	Tropical Diseases, Travel Medicine and Vaccines		Kumar, Rohit and Gupta, Nitin and Kodan, Parul and Mittal, Ankit and Soneja, Manish and Wig, Naveet
Coronavirus Pandemicâ€”Therapy and Vaccines	2020	Biomedicines		Lundstrom, Kenneth
Therapeutic options for the treatment of 2019-novel coronavirus: An evidence-based approach	2020	Indian Journal of Pharmacology	2537613	Sarma, Phulen and Prajapat, Manisha and Avti, Pramod and Kaur, Hardeep and Kumar, Subodh and Medhi, Bikash
A rapid advice guideline for the diagnosis and treatment of 2019 novel coronavirus (2019-nCoV) infected pneumonia (standard version)	2020	Military Medical Research	20957467
Hydroxychloroquine in the treatment of coronavirus disease 2019: Rapid updated systematic review and meta-analysis	2021	Reviews in Medical Virology		Gupta, Tejpal and Thakkar, Prafulla and Kalra, Babusha and Kannan, Sadhana
Systematic review and meta-analysis of randomised controlled trials testing the safety and efficacy of convalescent plasma in the treatment of coronavirus disease 2019 (COVID-19): Evidence-base for practise and implications for research	2021	Transfusion Medicine		Gupta, Tejpal and Kannan, Sadhana and Kalra, Babusha and Thakkar, Prafulla
The Boundaries Between Survival and Non-Survival at COVID-19: Experience of Tertiary Care Pandemic Hospital	2021	International Journal of Clinical Practice		Arslan, Yakup and Dogan, Deniz and Ocal, Nesrin and Koc, Alperen and Ayaz, Tunahan and Ozkan, Recep and Yoruk, Fatma and Meltem Nilsen Esmer and Kosger, Sumeyye and Kadioglu, Ekin and Savasci, Umit and Cuce, Ferhat and Fidan, Gonca and Yilmaz, Gulden and Neslihan Kayahan Satis and Bilge, Sedat and Senkal, Serkan and Tasci, Canturk and Kayir, Hakan
Efficacy and safety of azithromycin in Covid-19 patients: A systematic review and meta-analysis of randomized clinical trials	2021	Reviews in Medical Virology		Kamel, Ahmed M and Monem, Mona S A and Sharaf, Nour A and Nada Magdy and Farid, Samar F
An update on emerging therapeutics to combat COVIDâ€19	2021	Basic & Clinical Pharmacology & Toxicology		Naveed Nazir Shah and Showkat Ul Nabi and Showkeen, Muzamil Bashir and Muzafar Ahmad Rather and Kalwar, Qudratullah and Sofi Imtiyaz Ali and Wajid Mohammad Sheikh and Ganai, Alveena
SARSâ€CoVâ€2 prevalence, maternal and perinatal outcomes among pregnant women admitted for delivery: Experience from Covidâ€19 dedicated maternity hospital in Jammu, Jammu and Kashmir (India).	2021	Journal of Medical Virology		Gupta, Puneet and kumar, Surender and Sharma, Shashi Sudhan
Phytoâ€pharmacological perspective of Silymarin: A potential prophylactic or therapeutic agent for COVIDâ€19, based on its promising immunomodulatory, antiâ€coagulant and antiâ€viral property	2021	Phytotherapy Research		Palit, Partha and Mukhopadhyay, Aparna and Chattopadhyay, Debprasad
COVID-19: A need for new rather than repurposed antiviral drugs.	2021	BioRxiv		Kovacs, Dory and Davis, Chris and Cannon, Paul and Mcfarlane, Melanie and Rainey, Stephanie M and Pinto, Rute and Stewart, Meredith E and Szemiel, Agnieszka M and Taggart, Aislynn and Kohl, Alain and Marra, Fiona and Thomson, Emma C and Scott, Janet T
COVIDâ€19: Risk Factors Associated with Infectivity and Severity	2021	Scandinavian Journal of Immunology		Fadl, Nahla and Ali, Esraa and Salem, Tamer Z
The effect of age on the clinical and immune characteristics of critically ill patients with COVID-19: A preliminary report	2021	PLoS One		Hu, Chunling and Li, Junlu and Xia Xing and Gao, Jing and Zhao, Shilong and Xing, Lihua
Current views on the potentials of convalescent plasma therapy (CPT) as Coronavirus disease 2019 (COVIDâ€19) treatment: A systematic review and metaâ€analysis based on recent studies and previous respiratory pandemics	2021	Reviews in Medical Virology		Jenifer Kiem Aviani and Halim, Danny and Arto Yuwono Soeroto and Achmad, Tri Hanggono and Djuwantono, Tono
Consistency of recommendations and methodological quality of guidelines for the diagnosis and treatment of COVIDâ€19	2021	Journal of Evidenceâ€Based Medicine		Luo, Xufei and Liu, Yunlan and Ren, Mengjuan and Zhang, Xianzhuo and Estill Janne and Meng Lv and Wang, Qi and Yang, Song and Mathew, Joseph L and Ahn, Hyeong Sik and Lee, Myeong Soo and Chen, Yaolong
Role of the SphKâ€S1Pâ€S1PRs pathway in invasion of the nervous system by SARSâ€CoVâ€2 Infection	2021	Clinical and Experimental Pharmacology and Physiology		Pan, Yuehai and Gao, Fei and Zhao, Shuai and Han, Jiming and Chen, Fan
Gastroenterology manifestations and COVIDâ€19 outcomes: A metaâ€analysis of 25,252 cohorts among the first and second waves	2021	Journal of Medical Virology		Elshazli, Rami M and Kline, Adam and Elgaml, Abdelaziz and Aboutaleb, Mohamed H and Salim, Mohamed M and Mahmoud, Omar and Munshi, Ruhul and Mankowski, Nicholas and Hussein, Mohammad H and Attia, Abdallah S and Toraih, Eman A and Settin, Ahmad and Killackey, Mary and Fawzy, Manal S and Kandil, Emad
How strong is the evidence that it is possible to get SARSâ€CoVâ€2 twice? A systematic review	2021	Reviews in Medical Virology		Larabe Farrukh and Mumtaz, Aqsa and Sana, Muhammad K
Characterization of SARS-CoV-2 Introduction and Spread in Southern Wisconsin	2021	ProQuest Dissertations and Theses	9798516061721	Moreno, Gage K. and O'Connor, David H.
New Approaches and Repurposed Antiviral Drugs for the Treatment of the SARS-CoV-2 Infection	2021	Pharmaceuticals		Bauso, Luana Vittoria and Imbesi, Chiara and Gasparo Irene and CalÃ¬, Gabriella and Bitto, Alessandra
Clinical Management of COVID-19: A Review of Pharmacological Treatment Options	2021	Pharmaceuticals		Heustess, Ashli M and Allard, Melissa A and Thompson, Dorothea K and Fasinu, Pius S
COVID-19 Treatment Guidelines: Do They Really Reflect Best Medical Practices to Manage the Pandemic?	2021	Infectious Disease Reports	20367430	Jirjees, Feras and Saad, Ali K and Zahraa Al Hano and Hatahet, Taher and Hala Al Obaidi and Yahya H Dallal Bashi
Platform Randomised trial of INterventions against COVID-19 In older peoPLE (PRINCIPLE): protocol for a randomised, controlled, open-label, adaptive platform, trial of community treatment of COVID-19 syndromic illness in people at higher risk	2021	BMJ Open		Hayward, Gail and Butler, Christopher C and Ly-Mee, Yu and Saville, Benjamin R and Berry, Nicholas and Dorward, Jienchi and Gbinigie, Oghenekome and Oliver van Hecke and Ogburn, Emma and Swayze, Hannah and Bongard, Emily and Allen, Julie and Tonner, Sharon and Rutter, Heather and Tonkin-Crine, Sarah and Borek, Aleksandra and Judge, David and Grabey, Jenna and de Lusignan, Simon and Thomas, Nichol…
Efficacy and Safety of Hydroxychloroquine for Hospitalized COVID-19 Patients: A Systematic Review and Meta-Analysis	2021	Journal of Clinical Medicine		Hernandez, Adrian V and Phan, Mi T and Rocco, Jonathon and Pasupuleti, Vinay and Barboza, Joshuan J and Piscoya, Alejandro and Roman, Yuani M and White, Charles M
Repurposing potential of posaconazole and grazoprevir as inhibitors of SARS-CoV-2 helicase	2021	Scientific Reports (Nature Publisher Group)		Abidi, Syed Hani and Makki, Almansour Nahlah and Daulet, Amerzhanov and Allemailem, Khaled S and Rafaqat Wardah and Ibrahim Mahmoud A A and la Fleur Philip and Lukac, Martin and Ali, Syed
An open-label randomized controlled trial evaluating the efficacy of chloroquine/hydroxychloroquine in severe COVID-19 patients	2021	Scientific Reports (Nature Publisher Group)		RÃ©a-Neto Ãlvaro and Bernardelli Rafaella Stradiotto and CÃ¢mara Bruna Martins Dzivielevski and Reese, Fernanda Baeumle and Queiroga Marcos Vinicius Oliveira and Oliveira, Mirella Cristine
Safety and Outcomes Associated with the Pharmacological Inhibition of the Kininâ€“Kallikrein System in Severe COVID-19	2021	Viruses
Perceptions of Romanian Physicians on Lockdowns for COVID-19 Prevention	2021	Healthcare
Drug repurposing approach to combating coronavirus: Potential drugs and drug targets	2020	Medicinal Research Reviews		Xu, Jimin and Yu, Xue and Zhou, Richard and Peiâ€Yong Shi and Li, Hongmin and Zhou, Jia
Rheumatology patients pay the price for the flawed clinical trials on the treatment of COVID-19	2020	Ulusal Romatoloji Dergisi	26512653	AkkoÃ§, Nurullah
Therapeutic strategies for critically ill patients with COVID-19	2020	Annals of Intensive Care		Li, Lei and Li, Ranran and Wu, Zhixiong and Yang, Xianghong and Zhao, Mingyan and Liu, Jiao and Chen, Dechang
Triple Combination Nitazoxanide, Ribavirin, and Hydroxychloroquine results in the multiplicative reduction of in vitro SARS-CoV-2 viral replication	2020	BioRxiv		Lian, Elena and Mcalister, Carley and Ramirez, Gabriela and Chernoff, David N and Went, Gregory and Hoopes, Justin and Perera, Rushika
An overview of antiviral strategies for coronavirus 2 (SARSâ€CoVâ€2)&#xa0;infection with special reference to antimalarial drugs chloroquine and hydroxychloroquine	2020	International Journal of Clinical Practice		Simic, Viktorija Dragojevic and Miljkovic, Milijana and Stamenkovic, Dusica and Vekic, Berislav and Ratkovic, Nenad and Simic, Radoje and Rancic, Nemanja
COVID-19 Treatment at a Glance: Turkish Thoracic Journal	2020	Turk Toraks Dergisi	13027808	ArÄ±kan, HÃ¼seyin and KaradoÄŸan, Dilek and Fatma TokgÃ¶z AkyÄ±l and YÃ¼ksel, Aycan and TÃ¶reyin, Zehra Nur and Canan GÃ¼ndÃ¼z GÃ¼rkan and Marim, Feride and EyÃ¼boÄŸlu, TuÄŸba ÅžiÅŸmanlar and EmiralioÄŸlu, Nagehan and GÃ¼rsoy, TuÄŸba RamaslÄ± and ÅžerifoÄŸlu, Ä°rem and Sandal, Abdulsamet and Ã–ncel, AslÄ± and Er, Berrin and KÃ¶se, Neslihan and EsendaÄŸlÄ±, Dorina and HÄ±zal, Mina and Er, AslÄ±han…
Neurological manifestations in coronavirus disease 2019 (COVID-19) patients: a systematic review of literature	2020	CNS Spectrums		Ibrahim, Wael
SARSâ€CoVâ€2 virus infection: Targets and antiviral pharmacological strategies	2020	Journal of Evidenceâ€Based Medicine		Daniel Melo de Oliveira Campos and Umberto Laino Fulco and Claudio Bruno Silva de Oliveira and Nobre Oliveira, Jonas Ivan
Incidence and treatment of arrhythmias secondary to coronavirus infection in humans: a systematic review	2020	European Journal of Clinical Investigation		Malaty, Michael and Kayes, Tahrima and Amarasekera, Anjalee Thanuja and Kodsi, Matthew and C Raina MacIntyre and Tan, Timothy C
Clinical characteristics and factors affecting the duration of positive nucleic acid test for patients of COVIDâ€19 in XinYu, China	2020	Journal of Clinical Laboratory Analysis	8878013	Lu, Jingjing and Yin, Qi and Li, Quan and Fu, Gang and Hu, Xueping and Huang, Jianhao and Chen, Lin and Li, Qiang and Guo, Zhongliang
The Role of Methylprednisolone on Preventing Disease Progression for Hospitalized Patients with Severe COVIDâ€19	2020	European Journal of Clinical Investigation		Yang, Rongrong and Xiong, Yong and Hengning Ke and Chen, Tielong and Gao, Shicheng
Recommendations for prenatal, intrapartum and postpartum care during COVIDâ€19 pandemic in India	2020	American Journal of Reproductive Immunology		Jai Bhagwan Sharma and Sharma, Eshani and Sharma, Sangeeta and Singh, Janmeeta
Probiotics: An Alternative Therapeutic Strategy for Covid-19	2020	Biosciences Biotechnology Research Asia	9731245	Belapurkar Pranoti and Goyal Pragya
Pharmacological therapies for patients with human coronavirus infections: a rapid systematic review	2020	CiÃªncia & SaÃºde Coletiva	14138123	Keitty Regina Cordeiro deAndrade and Viviane Karoline daSilva Carvalho and Cecilia Menezes Farinasso and Aurelina Aguiar deLima and Roberta Borges Silva and Wachira, Virginia Kagure and Helaine Carneiro Capucho and Patricia Medeiros deSouza and Vanni, Tazio and Camile Giaretta Sachetti and Daniela Fortunato Rego
SARSâ€CoVâ€2 infection in people living with HIV: a systematic review	2020	Reviews in Medical Virology		Costenaro, Paola and Minotti, Chiara and Barbieri, Elisa and Giaquinto, Carlo and DonÃ , Daniele
COVIDâ€19 drug repurposing: A review of computational screening methods, clinical trials, and protein interaction assays	2020	Medicinal Research Reviews		Wang, Xueqing and Guan, Yuanfang
Potential smallâ€molecule drugs as available weapons to fight novel coronavirus (2019â€nCoV): A review	2020	Cell Biochemistry and Function		Rahimkhoei, Vahid and Jabbari, Nassrollah and Nourani, Aynaz and Sharifi, Sina and Akbari, Ali
Cardiac arrhythmias in patients with COVIDâ€19	2020	Journal of Arrhythmia		Wang, Yueying and Wang, Zhaojia and Tse, Gary and Zhang, Lin and Wan, Elaine Y and Guo, Yutao and Lip, Gregory Y H and Li, Guangping and Lu, Zhibing and Liu, Tong
Systematic review with metaâ€analysis: liver manifestations and outcomes in COVIDâ€19	2020	Alimentary Pharmacology & Therapeutics		Kulkarni, Anand V and Kumar, Pramod and Harsh Vardhan Tevethia and Premkumar, Madhumita and Juan Pablo Arab and Candia, Roberto and Talukdar, Rupjyoti and Sharma, Mithun and Qi, Xiaolong and Padaki Nagaraja Rao and Reddy, Duvvuru Nageshwar
Lopinavir/ritonavir is associated with pneumonia resolution in COVIDâ€19 patients with influenza coinfection: a retrospective matchedâ€pair cohort study	2020	Journal of Medical Virology		Yu, Chong and Zhang, Zhiguo and Guo, Yujiao and Shi, Jing and Guangchang Pei and Yao, Ying and Liao, Wenhui and Zeng, Rui
Baseline use of hydroxychloroquine in systemic lupus erythematosus does not preclude SARS-CoV-2 infection and severe COVID-19	2020	Annals of the Rheumatic Diseases		Konig, Maximilian F and Alfred HJ Kim and Scheetz, Marc H and Graef, Elizabeth R and Liew, Jean W and Simard, Julia and Machado, Pedro M and Gianfrancesco, Milena and Yazdany, Jinoos and Langguth, Daman and Robinson, Philip C
Epidemiological and clinical characteristics of discharged patients infected with SARSâ€CoVâ€2 on the Qinghai plateau	2020	Journal of Medical Virology		Aiqi Xi and Ma, Zhuo and Dai, Jingtao and Ding, Yuehe and Ma, Xiuzhen and Ma, Xiaoli and Wang, Xiaoyi and Shi, Lianmeng and Bai, Huanying and Zheng, Hongying and Nuermberger, Eric and Xu, Jian
Anti-corona Drugs: Current scenario	2020	Indian Journal of Nephrology	9714065	Fernando, Edwin and Sishir Gang and Prasad, Narayan and Chaudhary, Arpita and Agarwal, Sanjay and On behalf of COVID 19 Working Group of Indian Society of Nephrology
Current pharmacological treatments for COVIDâ€19: whatâ€™s next?	2020	British Journal of Pharmacology		Scavone, Cristina and Brusco, Simona and Bertini, Michele and Sportiello, Liberata and Rafaniello, Concetta and Zoccoli, Alice and Berrino, Liberato and Racagni, Giorgio and Rossi, Francesco and Capuano, Annalisa
Corticosteroid treatment of patients with coronavirus disease 2019 (COVIDâ€19)	2020	Medical Journal of Australia		Zha, Lei and Li, Shirong and Pan, Lingling and Tefsen, Boris and Li, Yeshan and French, Neil and Chen, Liyun and Yang, Gang and Villanueva, Elmer V
A familial cluster, including a kidney transplant recipient, of Coronavirus Disease 2019 (COVIDâ€19) in Wuhan, China	2020	American Journal of Transplantation		Chen, Song and Yin, Qin and Shi, Huibo and Du, Dunfeng and Chang, Sheng and Ni, Li and Qiu, Haifang and Chen, Zhishui and Zhang, Jixian and Zhang, Weijie
COVID-19 and possible links with Parkinsonâ€™s disease and parkinsonism: from bench to bedside	2020	NPJ Parkinson's Disease		Sulzer, David and Antonini, Angelo and Leta Valentina and Nordvig, Anna and Smeyne, Richard J and Goldman, James E and Al-Dalahmah, Osama and Zecca Luigi and Sette Alessandro and Bubacco Luigi and Meucci Olimpia and Moro, Elena and Harms, Ashley S and Xu Yaqian and Fahn, Stanley and Ray, Chaudhuri K
Clinical presentations, laboratory and radiological findings, and treatments for 11,028 COVID-19 patients: a systematic review and meta-analysis	2020	Scientific Reports (Nature Publisher Group)		Wong Carlos K H and Wong Janet Y H and Tang Eric H M and Au, C H and Wai, Abraham K, C
Cardiac adverse events associated with chloroquine and hydroxychloroquine exposure in 20&#xa0;years of drug safety surveillance reports	2020	Scientific Reports (Nature Publisher Group)		Cohen, Isaac V and Makunts Tigran and Talar, Moumedjian and Issa, Masara A and Abagyan Ruben
Taming the Autophagy as a Strategy for Treating COVID-19	2020	Cells
Expectant Management of a Critically Ill Pregnant Patient with COVID-19 with Good Maternal and Neonatal Outcomes	2020	Case Reports in Obstetrics and Gynecology	20906684	Alsayyed, Farah and Hastings, Victoria and Lederman, Sanford and Cem Ficicioglu
N-Acetylcysteine to Combat COVID-19: An Evidence Review	2020	Therapeutics and Clinical Risk Management	1176-6336	Shi, Zhongcheng and Puyo, Carlos A
A comprehensive review on rational and effective treatment strategies against an invisible enemy; SARS Cov-2 infection	2020	Experimental Biomedical Research		Aktas, Gulali
Zinc(II)â€”The Overlooked Ã‰minence Grise of Chloroquineâ€™s Fight against COVID-19?	2020	Pharmaceuticals		Hecel, Aleksandra and Ostrowska, MaÅ‚gorzata and Stokowa-SoÅ‚tys, Kamila and WÄ…tÅ‚y, Joanna and Dudek, Dorota and Miller, Adriana and Potocki, SÅ‚awomir and Matera-Witkiewicz, Agnieszka and Dominguez-Martin, Alicia and KozÅ‚owski, Henryk and RowiÅ„ska-Å»yrek, Magdalena
Cardiovascular Considerations of Experimental Hydroxychloroquine Therapy on Patients Diagnosed With COVID-19: A Case Series Review	2020	Cureus		Patel, Jay and Patel, Radhika and Rodriguez Lyd-Marie and Blanco Anamarys and Hamza, Alan
Potential Treatment Options for COVID-19: A Comprehensive Review of Global Pharmacological Development Efforts	2020	Cureus		Neupane Karun and Zahoor, Ahmed and Pervez Hira and Ashraf Rabia and Majeed Aneela
COVID-19 and possible links with Parkinsonâ€™s disease and parkinsonism: from bench to bedside	2020	NPJ Parkinson's Disease		Sulzer, David and Antonini, Angelo and Leta Valentina and Nordvig, Anna and Smeyne, Richard J and Goldman, James E and Al-Dalahmah, Osama and Zecca Luigi and Sette Alessandro and Bubacco Luigi and Meucci Olimpia and Moro, Elena and Harms, Ashley S and Xu Yaqian and Fahn, Stanley and Ray, Chaudhuri K
Emerging Therapeutic Modalities against COVID-19	2020	Pharmaceuticals		Malik, Shipra and Gupta, Anisha and Zhong, Xiaobo and Rasmussen, Theodore P and Manautou, Jose E and Raman Bahal
Characteristics of registered clinical trials assessing treatments for COVID-19: a cross-sectional analysis	2020	BMJ Open		Mehta, Hemalkumar B and Ehrhardt, Stephan and Moore, Thomas J and Segal, Jodi B and Alexander, G Caleb
SARS-CoV-2 Infection and Lung Cancer: Potential Therapeutic Modalities	2020	Cancers		Gupta, Ishita and Balsam Rizeq and Elkord, Eyad and Vranic, Semir and Ala-Eddin Al Moustafa
Critical Care Management for Novel 2019 SARS-CoV-2 and HCoV-NL63 Coinfection in a Young Immunocompromised Patient: A Chicago Experience	2020	Case reports in Critical Care	20906420	Sanchez-Nadales, Alejandro and Treminio-Quezada, Miguel and Abad, Hasan and Navarro-Motta, Jessica and Contreras-Chavez, Pamela and Kachru, Anil and Chu, Chae and Mehmet Doganay
Physiciansâ€™ Perspectives on COVID-19: An International Survey	2020	Healthcare		Dima, Alina and Daniel Vasile Balaban and Jurcut, Ciprian and Berza, Ioana and Jurcut, Ruxandra and Jinga, Mariana
Impact of sex and gender on COVID-19 outcomes in Europe	2020	Biology of Sex Differences		Gebhard, Catherine and Regitz-Zagrosek, Vera and Neuhauser, Hannelore K and Morgan, Rosemary and Klein, Sabra L
COVID-19: Time for Post-Exposure Prophylaxis?	2020	International Journal of Environmental Research and Public Health	1661-7827	Gentile, Ivan and Maraolo, Alberto Enrico and Piscitelli, Prisco and Colao, Annamaria
Interventions for treatment of COVID-19: a protocol for a living systematic review with network meta-analysis including individual patient data (The LIVING Project)	2020	Systematic Reviews		Juul, Sophie and Nielsen, Niklas and Bentzer, Peter and Areti, Angeliki Veroniki and Thabane, Lehana and Linder, Adam and Klingenberg, Sarah and Gluud, Christian and Jakobsen, Janus Christian
The anti-influenza virus drug, arbidol is an efficient inhibitor of SARS-CoV-2 in vitro	2020	Cell Discovery		Wang, Xi and Cao Ruiyuan and Zhang, Huanyu and Liu, Jia and Xu Mingyue and Hu Hengrui and Li, Yufeng and Zhao, Lei and Li, Wei and Sun Xiulian and Yang Xinglou and Shi Zhengli and Deng Fei and Hu, Zhihong and Wu, Zhong and Wang Manli
An evidence-based framework for priority clinical research questions for COVID-19	2020	Journal of Global Health	20472978	Harris, Carlyn and Carson, Gail and Kenneth, Baillie J and Horby, Peter and Nair Harish
Factors Associated with Good Patient Outcomes Following Convalescent Plasma in COVID-19: A Prospective Phase II Clinical Trial	2020	Infectious Diseases and Therapy	["2193-8229", "2193-6382"]	Ibrahim, Danyal and Zapatka, Lisa and Eadie, Reginald and Hussain, Syed A. and Dulipsingh, Latha and Cook, Lisa and Puff, Jennifer and Crowell, Rebecca and Williams, Kendra and Wakefield, Dorothy B. AO - Ibrahim, Danyal; ORCID: http://orcid.org/0000-0003-1359-0014
Evaluation of the safety and efficacy of using human menstrual blood-derived mesenchymal stromal cells in treating severe and critically ill COVID-19 patients: An exploratory clinical trial	2021	Clinical and Translational Medicine	["2001-1326 (electronic)", "2001-1326"]	Xu, Xiaowei and Chen, Lijun and Yu, Liang and Zheng, Xiaoqin and Xu, Kaijin and Cai, Hongliu and Zheng, Shufa and Li, Yifei and Zheng, Wendi and Xiang, Charlie and Jiang, Wanli and Ye, Peng and Zhou, Xiaoyang and Zhou, Chenliang and Chen, Xiaobei and Jiang, Wubian and Wu, Xiaojun and Li, Dong and Jiang, Yingan and Xu, Zhenyu and Zhang, Qiang and Li, Hang and Chen, Lu and Luo, Qingqing and Wang, Y…
Safety and Antibody Kinetics of COVID-19 Convalescent Plasma for the Treatment of Moderate to Severe Cases of SARS-CoV-2 Infection in Pediatric Patients	2021	The Pediatric infectious disease journal	["1532-0987 (electronic)", "1532-0987"]	Arrieta, Antonio and Galvis, Alvaro E. and Nieves, Delma and Ashouri, Negar and Singh, Jasjit and Morphew, Tricia and Ehwerhemuepha, Louis and Osborne, Stephanie and Enriquez, Claudia and Imfeld, Karen and Hoang, Janet and Nugent, Diane
Efficacy and safety of anluohuaxian in the treatment of patients with severe coronavirus disease 2019- a multicenter, open label, randomized controlled study: A structured summary of a study protocol for a randomised controlled trial	2020	Trials	["1745-6215 (electronic)", "1745-6215"]	Zhang, Chi and Li, Jiawen and Wu, Zhao and Wang, He and Que, Chengli and Zhao, Hong and Wang, Guiqiang AO - Zhao, Hong; ORCID: http://orcid.org/0000-0002-8069-9901
Convalescent plasma or hyperimmune immunoglobulin for people with COVID-19: a living systematic review	2021	Cochrane Database of Systematic Reviews	1465-1858	Piechotta, Vanessa and Dorando, Elena and Monsef, Ina and Iannizzi, Claire and Chai, Khai Li and Wood, Erica M and McQuilten, Zoe and Valk, Sarah J and Kimber, Catherine and Roberts, David J and Lamikanra, Abigail A and So-Osman, Cynthia and Estcourt, Lise J and Skoetz, Nicole
High-dose glucocorticoids pulse-therapy for beta-coronaviridae pneumonia: a systematic literature review and case-series of Coronavirus disease-2019	2021	Clinical and experimental rheumatology	0392-856X	Dolci, Giovanni and Cassone, Giulia and Venturelli, Francesco and Besutti, Giulia and Revelli, Matteo and Corsini, Romina and Sampaolesi, Fabio and Pavone, Paolo and Contardi, Giada and Riva, Nicoletta and Marini, Giulia and Lazzaretti, Claudia and Mezzadri, Sergio and Massari, Marco and Milic, Jovana and Costantini, Massimo and Salvarani, Carlo
COVID-19 and therapeutic drugs repurposing in hand: The need for collaborative efforts	2021	Pharmacien Hospitalier et Clinicien	2211-1042	Khan, Z. and Karatas, Y. and Ceylan, A.F. and Rahman, H. AO - Khan Z.; ORCID: http://orcid.org/0000-0003-1365-548X
Use of Anakinra to Prevent Mechanical Ventilation in Severe COVID-19: A Case Series	2020	Arthritis and Rheumatology	["2326-5191", "2326-5205"]	Navarro-Millan, Iris and Sattui, Sebastian E. and Lakhanpal, Amit and Zisa, Diane and Siegel, Caroline H. and Crow, Mary K. AO - Navarro-Millan, Iris; ORCID: http://orcid.org/0000-0002-9540-6614 AO - Sattui, Sebastian E.; ORCID: http://orcid.org/0000-0002-3945-6828 AO - Siegel, Caroline H.; ORCID: http://orcid.org/0000-0001-6057-0070 AO - Crow, Mary K.; ORCID: http://orcid.org/0000-0002-7881-2020
Effect of High vs Low Doses of Chloroquine Diphosphate as Adjunctive Therapy for Patients Hospitalized with Severe Acute Respiratory Syndrome Coronavirus 2 (SARS-CoV-2) Infection: A Randomized Clinical Trial	2020	JAMA Network Open	["2574-3805 (electronic)", "2574-3805"]	Alexandre, Marcia Almeida Araujo and Guerra, Marcus Vinitius Farias and Borba, Mayla Gabriela Silva and Val, Fernando Fonseca Almeida and Melo, Gisely Cardoso and Brito, Marcelo and Mourao, Maria Paula Gomes and Brito-Sousa, Jose Diego and Baia-Da-Silva, Djane and Monteiro, Wuelton Marcelo and Sampaio, Vanderson Souza and Pinto, Rosemary Costa and Hajjar, Ludhmila Abrahao and Balieiro, Antonio Al…
Efficacy and safety of aerosolized intra-tracheal dornase alfa administration in patients with SARS-CoV-2-induced acute respiratory distress syndrome (ARDS): a structured summary of a study protocol for a randomised controlled trial	2020	Trials	["1745-6215 (electronic)", "1745-6215"]	Desilles, J.P. and Gregoire, C. and Cantier, M. and Engrand, N. and Trouiller, P. and Le Cossec, C. and Lambert, J. and Mophawe, O. and Losser, M.R. and Lambiotte, F. and Le Tacon, S. and Pottecher, J. AO - Desilles J.P.; ORCID: http://orcid.org/0000-0001-8395-6312
Treatment approaches for COVID-19: A critical review	2021	Mini reviews in medicinal chemistry	["1875-5607 (electronic)", "1875-5607"]	Sodum, Nalini and Kumar, Gautam and Rao, Vanishree and Kumar, Nitesh and Rao, Chamallamudi Mallikarjuna
Design of a study to evaluate the safety and efficacy of convalescent plasma to treat COVID-19 in critically ill patients	2020	Intensive Care Medicine Experimental	2197-425X	Ferrer Roca, R. and Llamas, P. and Manez, R. and Galban, C. and Quintana, M. and Sanchez-Garcia, M. and Torres, M. and Campins, N. and Mota, F. and Mondou, E.
Hydroxychloroquine or Chloroquine for Treatment or Prophylaxis of COVID-19: A Living Systematic Review	2020	Annals of internal medicine	["1539-3704 (electronic)", "1539-3704"]	Hernandez, Adrian V. and Roman, Yuani M. and Pasupuleti, Vinay and Barboza, Joshuan J. and White, C Michael AO - Hernandez, Adrian V.; ORCID: http://orcid.org/0000-0002-9999-4003 AO - Barboza, Joshuan J.; ORCID: http://orcid.org/0000-0002-2896-1407
Imaging features and mechanisms of novel coronavirus pneumonia (COVID-19) Study Protocol Clinical Trial (SPIRIT Compliant)	2020	Medicine (United States)	["0025-7974", "1536-5964"]	Huang, Zixing and Zhao, Shuang and Zeng, Hanjiang and Chen, Zhixia and Song, Bin and Xu, Lin and Chen, Jianxin and Lin, Wei and Du, Liang and Shi, Yujun and Zhang, Na
Sex Differences in Reported Adverse Drug Reactions to COVID-19 Drugs in a Global Database of Individual Case Safety Reports	2020	Drug Safety	["0114-5916", "1179-1942"]	Zekarias, Alem and Watson, Sarah and Vidlin, Sara Hedfors and Grundmark, Birgitta AO - Zekarias, Alem; ORCID: http://orcid.org/0000-0003-0297-8881 AO - Watson, Sarah; ORCID: http://orcid.org/0000-0001-9660-5968 AO - Vidlin, Sara Hedfors; ORCID: http://orcid.org/0000-0003-1619-3751 AO - Grundmark, Birgitta; ORCID: http://orcid.org/0000-0002-2799-9374
Hyperbaric oxygen therapy in preventing mechanical ventilation in COVID-19 patients: A retrospective case series	2020	Journal of Wound Care	["0969-0700", "2052-2916"]	Thibodeaux, Kerry and Speyrer, Marcus and Raza, Amer and Yaakov, Raphael and Serena, Thomas E
Retrospective analysis of the on-site treatment of the coronavirus disease 2019 epidemic on the Costa Crociere cruise	2020	Zhonghua wei zhong bing ji jiu yi xue	2095-4352	Yang, Wanjie and Hou, Xiaoming and Li, Changchun and Dou, Kebin and Wang, Fengxin and Cheng, Yinbo and Ni, Bo
Safety and efficacy of artemisinin-piperaquine for treatment of COVID-19: an open-label, non-randomised and controlled trial	2021	International Journal of Antimicrobial Agents	["0924-8579", "1872-7913"]	Li, Guoming and Zhang, Hongying and Xu, Qin and Yuan, Yueming and Guo, Jiawen and Deng, Changsheng and Wang, Qi and Tang, Yexiao and Yu, Weisheng and Zou, Yuanyuan and Song, Jianping and Yuan, Mei and Li, Haihong and Jin, Chunming and Xie, Fengjie and Guan, Xiangdong AO - Li, Guoming; ORCID: http://orcid.org/0000-0003-1748-8084
Favipiravir for treating patients with novel coronavirus (COVID-19): Protocol for a systematic review and meta-analysis of randomised clinical trials	2020	BMJ Open	["2044-6055 (electronic)", "2044-6055"]	Arab-Zozani, Morteza and Hassanipour, Soheil and Ghoddoosi-Nejad, Djavad
A review on Remdesivir: A broad-spectrum antiviral molecule for possible COVID-19 treatment	2021	Mini reviews in medicinal chemistry	["1875-5607 (electronic)", "1875-5607"]	Khazir, Jabeena and Maqbool, Tariq and Mir, Bilal Ahmad
Efficacy and safety assessment of severe COVID-19 patients with Chinese medicine: A retrospective case series study at early stage of the COVID-19 epidemic in Wuhan, China	2021	Journal of Ethnopharmacology	["0378-8741", "1872-7573"]	Wang, Yu and Lv, Cheng and Li, Hao and Qi, Wensheng and Bian, Yongjun and Shi, Huaxin and Rong, Nianhe and Liu, Yue and Fang, Jiliang and Shi, Jiaheng and Yang, Wei and Zhao, Bin and Yang, Yang and Zhao, Yufeng and Li, Shaoyuan and Fan, Tiebing and Rong, Peijing and Huang, Luqi and Ruan, Lianguo and Song, Hui and Tu, Shengjin and Zhang, Yan and Bai, Tao and Cao, Rong and Hong, Ke and Li, Huadong …
Comparative analysis of nine COVID-19 convalescent plasma protocols registered by cochrane central register of controlled trials	2020	Iranian Red Crescent Medical Journal	["2074-1804", "2074-1812"]	Cui, Jianli and Ke, Youfu
Studying the pathophysiology of coronavirus disease 2019: a protocol for the Berlin prospective COVID-19 patient cohort (Pa-COVID-19)	2020	Infection	["0300-8126", "1439-0973"]	Thibeault, Charlotte and Muller-Redetzky, Holger and Mittermaier, Mirja and Ruwwe-Glosenkamp, Christoph and Heim, Katrin M. and Hocke, Andreas and Hubner, Ralf H. and Opitz, Bastian and Schurmann, Dirk and Uhrig, Alexander and Stegemann, Miriam S. and Zoller, Thomas and Suttorp, Norbert and Witzenrath, Martin and Hippenstiel, Stefan and Sander, Leif Erik and Kurth, Florian and Roennefarth, Maria …
Effect of Combination Therapy of Hydroxychloroquine and Azithromycin on Mortality in Patients With COVID-19	2020	Clinical and Translational Science	["1752-8054", "1752-8062"]	Lauriola, Marinella and Pani, Arianna and Scaglione, Francesco and Ippoliti, Giovanbattista and Milighetti, Stefano and Mazen, Marjieh and Mortara, Andrea and Perseghin, Gianluca and Pastori, Daniele and Grosso, Paolo
Safety of systemic anti-cancer treatment in oncology patients with non-severe COVID-19: a cohort study	2021	BMC Cancer	["1471-2407 (electronic)", "1471-2407"]	Dumont, C. and van Marcke, C. and Honore, N. and van der Elst, A. and Beyaert, S. and Derouane, F. and Baurain, J.F. and Cornelis, F. and De Cuyper, A. and Duhoux, F.P. and Galot, R. and Mazzeo, F. and Machiels, J.P. and Aboubakar Nana, F. and Collard, P. and Pieters, T. and Borbath, I. and Van den Eynde, M. and Filleul, B. and Seront, E. and Gizzi, M. and Sinapi, I. and Whenham, N. and Yombi, J.…
Early Use of Corticosteroid May Prolong SARS-CoV-2 Shedding in Non-Intensive Care Unit Patients with COVID-19 Pneumonia: A Multicenter, Single-Blind, Randomized Control Trial	2021	Respiration	["0025-7931", "1423-0356"]	Tang, Xiao and Wu, Xiu-Zhi and Wang, Wen and Shi, Huan-Zhong and Sun, Bing and Feng, Ying-Mei and Zhang, Jia-Ying and Jin, Rong-Hua and Ni, Ji-Xiang and Su, Jian and Liu, Li-Min and Li, Yu-Lei and Hu, Ke and Zhao, Yang and Zhang, Ji-Xian and Xie, Jiao and Chen, Jun-Wen and Ding, Zhou and Zhang, Jian-Chu and He, Xin-Liang
Umifenovir treatment is not associated with improved outcomes in patients with coronavirus disease 2019: a retrospective study	2020	Clinical Microbiology and Infection	["1198-743X", "1469-0691"]	Lian, N. and Xie, H. and Huang, J. and Zhao, J. and Lin, Q. and Lin, S.
Azithromycin added to hydroxychloroquine for patients admitted to intensive care due to coronavirus disease 2019 (COVID-19) - protocol of randomised controlled trial AZIQUINE-ICU	2020	Trials	["1745-6215 (electronic)", "1745-6215"]	Duska, Frantisek and Waldauf, Petr and Halacova, Milada and Kozakova, Irena and Kubricht, Viktor and Le Roy, Anne and Rehorova, Veronika and Zvonicek, Vaclav and Bala, Jakub and Balik, Martin and Benes, Jan and Klementova, Olga and Vymazal, Tomas and Cerny, Vladimir AO - Duska, Frantisek; ORCID: http://orcid.org/0000-0003-1559-4078
Safety and Efficacy of Convalescent Plasma in Elderly COVID-19 Patients: The RESCUE Trial	2021	Mayo Clinic Proceedings: Innovations, Quality and Outcomes	["2542-4548 (electronic)", "2542-4548"]	Franchini, Massimo and Glingani, Claudia and Mengoli, Carlo and Morandi, Mario and Corghi, Giovanni and Cerzosimo, Sara and Beduzzi, Gloria and Storti, Andrea and Nicchio, Michele and Di Stasi, Vincenza and Rastrelli, Giulia and Vignozzi, Linda and Garuti, Martina and Beccaria, Massimiliano and Inglese, Francesco and De Donno, Giuseppe and Caruso, Beatrice and Petilino, Roberto Antonio and Amato,…
Clinical experience with use of remdesivir in the treatment of severe acute respiratory syndrome coronavirus 2: A case series	2020	Infection and Chemotherapy	["2093-2340", "2092-6448"]	Lee, Choongman and Ahn, Mi Young and Byeon, Kyeongmin and Choi, Jae-Phil and Hahm, Chorom and Kim, Hyeonmok and Kim, Suhyun and Kim, Tae Ho and Oh, Dong Hyun and Oh, JungKyun AO - Lee, Choongman; ORCID: http://orcid.org/0000-0003-1521-4493 AO - Ahn, Mi Young; ORCID: http://orcid.org/0000-0002-7312-8502 AO - Byeon, Kyeongmin; ORCID: http://orcid.org/0000-0001-9037-381X AO - Choi, Jae-Phil; ORCID: …
A Review on Current Repurposing Drugs for the Treatment of COVID-19: Reality and Challenges	2020	SN Comprehensive Clinical Medicine	["2523-8973 (electronic)", "2523-8973"]	Hossen, Md. Shafiul and Barek, Md Abdul and Jahan, Nusrat and Safiqul Islam, Mohammad AO - Safiqul Islam, Mohammad; ORCID: http://orcid.org/0000-0003-4924-5319
Lopinavir/ritonavir combination therapy amongst symptomatic coronavirus disease 2019 patients in India: Protocol for restricted public health emergency use	2020	Indian Journal of Medical Research	0971-5916	Bhatnagar, Tarun and Murhekar, Manoj and Soneja, Manish and Wig, Naveet and Gupta, Nivedita and Giri, Sidhartha and Gangakhedkar, Raman
Efficacy and safety of Xiyanping injection in the treatment of COVID-19: A multicenter, prospective, open-label and randomized controlled trial	2021	Phytotherapy Research	["0951-418X", "1099-1573"]	Zhang, Xin-Yi and Ye, Xiao-Qun and Lv, Lang and Fan, Hai-Wei and Yang, Yi-Xi and Zhou, Yu-Long and Tian, Jie and Xie, Liang-Dong and Xu, Qin and Zou, Xiao-Fan and Fan, Jia-Liang and Ding, Yan AO - Ye, Xiao-Qun; ORCID: http://orcid.org/0000-0001-9682-3789
Triple combination of interferon beta-1b, lopinavir-ritonavir, and ribavirin in the treatment of patients admitted to hospital with COVID-19: an open-label, randomised, phase 2 trial	2020	The Lancet	["0140-6736", "1474-547X"]	Tam, Anthony Raymond and Lie, Albert Kwok-Wai and Lau, Chak-Sing and Hung, Ivan Fan-Ngai and Zhang, Ricky Ruiqi and Fung, Agnes Yim-Fong and Yan, Erica Yuen-Wing and Leung, Kit-Hang and Ip, Jonathan Daniel and Chu, Allen Wing-Ho and Chan, Wan-Mui and Ng, Anthony Chin-Ki and Chan, Jasper Fuk-Woo and Chan, Kwok-Hung and To, Kelvin Kai-Wang and Yuen, Kwok-Yung and Chung, Tom Wai-Hin and Yip, Cyril C…
Study of alteplase for respiratory failure in severe acute respiratory syndrome coronavirus 2/COVID-19: Study design of the phase IIa STARS trial	2020	Research and Practice in Thrombosis and Haemostasis	["2475-0379 (electronic)", "2475-0379"]	Moore, Hunter B. and McIntyre, Robert C. and Barrett, Christopher D. and Jhunjhunwala, Rashi and Yaffe, Michael B. and Moore, Ernest E. and Moore, Peter K and Wang, Janice and Hajizadeh, Negin and Talmor, Daniel S. and Sauaia, Angela AO - Barrett, Christopher D.; ORCID: http://orcid.org/0000-0001-9720-8155 AO - Yaffe, Michael B.; ORCID: http://orcid.org/0000-0002-9547-3251
Severe acute respiratory syndrome coronavirus 2 (SARS-CoV-2) and coronavirus disease-2019 (COVID-19): The epidemic and the challenges	2020	International Journal of Antimicrobial Agents	["0924-8579", "1872-7913"]	Lai, Chih-Cheng and Shih, Tzu-Ping and Ko, Wen-Chien and Tang, Hung-Jen and Hsueh, Po-Ren
Clinical and immunological features of severe and moderate coronavirus disease 2019	2020	Journal of Clinical Investigation	["0021-9738", "1558-8238"]	Chen, Guang and Wu, Di and Guo, Wei and Huang, Da and Wang, Hongwu and Zhang, Xiaoyun and Chen, Huilong and Yu, Haijing and Zhang, Xiaoping and Song, Jianxin and Chen, Tao and Han, Meifang and Ning, Qin and Cao, Yong and Wang, Tao and Zhao, Jianping and Zhang, Minxia and Wu, Shiji and Li, Shusheng and Luo, Xiaoping
Clinical outcomes of COVID-19 in Wuhan, China: a large cohort study	2020	Annals of Intensive Care	["2110-5820 (electronic)", "2110-5820"]	Liu, Jiao and Zhang, Sheng and Zhang, Lidi and Chen, Yizhu and Du, Hangxiang and Liu, Yongan and Wang, Tao and Huang, SiSi and Chen, Limin and Wen, Zhenliang and Wu, Zhixiong and Shang, You and Dong, Xuan and Li, Guang and Ye, Xiaofei and Qu, Jieming and Chen, Dechang
Healthcare workers & SARS-CoV-2 infection in India: A case-control investigation in the time of COVID-19	2020	Indian Journal of Medical Research	0971-5916	Chatterjee, Pranab and Singh, Kh and Rasaily, Reeta and Singh, Ravinder and Singh, Harpreet and Praharaj, Ira and Gangakhedkar, Raman and Anand, Tanu and Das, Santasabuj and Panda, Samiran and Bhargava, Balram
Treatment modalities of the covid-19 pandemic through repurposed drugs and status of vaccines	2021	International Journal of Applied Pharmaceutics	0975-7058	Husssain, Md Sadique and Mohit and Pamma, Parul and Kumari, Baby
Evaluating the methodology of studies conducted during the global COVID-19 pandemic: A systematic review of randomized controlled trials	2021	Journal of Integrative Medicine	2095-4964	Zhao, Meng-zhu and Zhao, Chen and Tu, Shuang-shuang and Wei, Xu-xu and Shang, Hong-cai
Directly Acting Antivirals for COVID-19: Where Do We Stand?	2020	Frontiers in Microbiology	["1664-302X (electronic)", "1664-302X"]	Teoh, Siew L. and Lim, Yi H. and Lai, Nai M. and Lee, Shaun W. H.
Clinical Characteristics and Predictors of Disease Progression in Severe Patients with COVID-19 Infection in Jiangsu Province, China: A Descriptive Study	2020	American Journal of the Medical Sciences	["0002-9629", "1538-2990"]	Huang, Mao and Yang, Yi and Shang, Futai and Zheng, Yishan and Zhao, Wenjing and Luo, Liang and Han, Xudong and Lin, Aihua and Zhao, Hongsheng and Gu, Qing and Shi, Yi and Li, Jun and Xu, Xingxiang and Liu, Kexi and Deng, YiJun and Cao, Quan and Wang, Weiwei
Family cluster of three recovered cases of pneumonia due to severe acute respiratory syndrome coronavirus 2 infection	2020	BMJ Case Reports	["1757-790X (electronic)", "1757-790X"]	Xiong, Yong and Song, Shihui and Ye, Guangming and Wang, Xinghuan
Efficacy of Early Combination Therapy With Lianhuaqingwen and Arbidol in Moderate and Severe COVID-19 Patients: A Retrospective Cohort Study	2020	Frontiers in Pharmacology	["1663-9812 (electronic)", "1663-9812"]	Fang, Jie and Li, Hui and Yu, Ping and Guan, Ying-Yun and Ma, Shi-Yu and Bian, Xiao-Lan and Du, Wei and Liu, Dong and Chen, Wei and Shi, Guo-Chao
Tocilizumab in sars-cov-2 patients with the syndrome of cytokine storm: A narrative review	2021	Reviews on Recent Clinical Trials	["1574-8871", "1876-1038"]	Kulanthaivel, Shanmugaraj and Kaliberdenko, Vitalii B. and Balasundaram, Keerthanaa and Shterenshis, Michael V. and Scarpellini, Emidio and Abenavoli, Ludovico
COVID-19: Disease, management, treatment, and social impact	2020	Science of the Total Environment	["0048-9697", "1879-1026"]	Ali, Imran and Alharbi, Omar M.L. AO - Ali, Imran; ORCID: http://orcid.org/0000-0001-6511-8374
Management and Therapeutic Options for COVID-19: A Review	2020	Journal of Clinical and Diagnostic Research	["2249-782X", "0973-709X"]	Sachdeva, Karan and Daga, Mradul Kumar and Mawari, Govind and Karra, Vijay Kumar and Kumar, Naresh and Garg, Sandeep
Efficacy and safety of Chinese herbal medicine versus Lopinavir-Ritonavir in adult patients with coronavirus disease 2019: A non-randomized controlled trial	2021	Phytomedicine	["0944-7113", "1618-095X"]	Hu, Lijie and Shi, Huaxin and Huang, Luqi and Shi, Nannan and Liu, Bin and Chen, Renbo and Li, Li and Liu, Jia and Lu, Cheng and Shi, Zhan and Tian, Yaxin and Xiong, Yibai and Guo, Lanping and Bian, Yongjun and Chen, Suping and Chen, Yang and Guo, Jing and Leng, Luxing and Li, Dongxu and Lv, Wenliang and Qi, Wensheng and Shi, Jiaheng and Wang, Jian and Wang, Wei and Yan, Bei and Yang, Jinliang an…
Patient safety recommendations and management in patients with COVID-19 pneumonia suspicion: a retrospective study	2021	La Clinica terapeutica	["1972-6007 (electronic)", "1972-6007"]	Piccioni, A. and Franza, L. and Rosa, F. and Saviano, A. and Valletta, F. and de Cunzo, T. and Zanza, C. and Cicchinelli, S. and Covino, M. and Ojetti, V. and Franceschi, F. and Candelli, M.
Therapeutics and possible vaccine used to treat Covid-19: A Review	2020	International Journal of Pharmaceutical and Phytopharmacological Research	["2250-1029", "2249-6084"]	Alamoudi, Muna O. and Abdel-Rahman, Eitimad H. and Bakrshoom, Yousef F. and Bakrshoom, Saleh F. and Al-Malky, Hamdan S. and Abu Zeid, Isam M.
Effects of intravenous immunoglobulin (IVIG) on the course of severe COVID-19: Results from a retrospective data analysis of a patient cohort in Turkey treated with or without Octagam	2020	Intensive Care Medicine Experimental	2197-425X	Esen, F. and Ergin Ozcan, P. and Orhun, G. and Polat, O. and Anakli, I. and Alay, G. and Tuna, V. and Celiksoy, E. and Kilic, M. and Mercan, M. and Tukek, T.
Diagnosis and treatment of 471 patients with 2019 novel coronavirus disease (COVID-19)	2021	Annals of Translational Medicine	["2305-5839", "2305-5847"]	Cheng, Kebin and Li, Huiping and Xu, Jinfu and Xiong, Weining and Zhou, Xin and Zheng, Junhua
SARS-CoV-2-related pneumonia can be successfully managed in patients with metastatic neuroendocrine tumors: a critical point of view	2020	Endocrine	["1355-008X", "1559-0100"]	Spada, F. and Pellicori, S. and Zampino, G. and Gervaso, L. and Laffi, A. and Rubino, M. and Fazio, N. and Funicelli, L. and Garcia-Carbonero, R. AO - Fazio N.; ORCID: http://orcid.org/0000-0001-6869-0704
Health Outcome Predictive Evaluation for COVID 19 international registry (HOPE COVID-19), rationale and design	2020	Contemporary Clinical Trials Communications	2451-8654	Nunez-Gil, Ivan J. and Estrada, Vicente and Vedia, Oscar and Vergara-Uzcategui, Carlos E. and Moreno-Menguia, Victor H. and Martin-Sanchez, F. Javier and Fernandez-Ortiz, Antonio and Macaya, Carlos and Fernandez-Perez, Cristina and Feltes, Gisela and Cerrato, Enrico and D'Ascenzo, Fabrizio and Raposeiras-Roubin, Sergio and Alfonso-Rodriguez, Emilio and Huang, Jia and Ramakrishna, Harish and Gil-H…
Immuno-pathogenesis of nCOVID-19 and a possible host-directed therapy including anti-inflammatory and anti-viral prostaglandin (PG J2) for effective treatment and reduction in the death toll	2020	Medical Hypotheses	["0306-9877", "1532-2777"]	Shahzad, Shakeel and Willcox, Mark
Perioperative management of patients with suspected or confirmed COVID-19: review and recommendations for perioperative management from a retrospective cohort study	2020	British Journal of Anaesthesia	["0007-0912", "1471-6771"]	Zheng, Hua and Yan, Jing and Zhou, Zhiqiang and Zhang, Xianwei and Luo, Ailin and Hebert, Harry L. and Meng, Weihua and Smith, Blair H. and Colvin, Lesley A. and Chatziperi, Athanasia and Wang, Liuming and Zhu, Wentao and Hu, Junbo
Pharmacological treatment of COVID-19: Lights and shadows	2020	Drugs in Context	["1745-1981", "1740-4398"]	Barbieri, Chiara and Livrieri, Francesco and Facciolongo, Nicola and Menzella, Francesco and Biava, Mirella
Medical research during the COVID-19 pandemic	2020	World Journal of Clinical Cases	["2307-8960 (electronic)", "2307-8960"]	AlNaamani, Khalid and AlSinani, Siham and Barkun, Alan N AO - AlNaamani, Khalid; ORCID: http://orcid.org/0000-0002-2892-266X AO - AlSinani, Siham; ORCID: http://orcid.org/0000-0002-1650-4743 AO - Barkun, Alan N; ORCID: http://orcid.org/0000-0002-1798-5526
Research progress of intervention of Chinese herbal medicine and its active components on human coronavirus	2020	Zhongguo Zhong yao za zhi = Zhongguo zhongyao zazhi = China journal of Chinese materia medica	1001-5302	Zhang, Yu-Shi and Zhang, Jing-Jing and Guo, Fei-Fei and Li, Hong-Mei and Cong, Wei-Hong
A review on remdesivir: A possible promising agent for the treatment of COVID-19	2020	Drug Design, Development and Therapy	["1177-8881 (electronic)", "1177-8881"]	Reza Hashemian, Seyed Mohammad and Farhadi, Tayebeh and Velayati, Ali Akbar
Allogeneic cardiosphere-derived cells (CAP-1002) in critically ill COVID-19 patients: compassionate-use case series	2020	Basic Research in Cardiology	["0300-8428", "1435-1803"]	Singh, Siddharth and Chakravarty, Tarun and Akhmerov, Akbarshakh and Ebinger, Joseph E. and Gheorghiu, Mitch and Marban, Eduardo and Makkar, Raj R. and Chen, Peter and Falk, Jeremy and Friedman, Oren and Zaman, Tanzira and Marban, Linda AO - Akhmerov, Akbarshakh; ORCID: http://orcid.org/0000-0002-4054-4550
Care bundles for improving outcomes in patients with COVID-19 or related conditions in intensive care - a rapid scoping review	2020	Cochrane Database of Systematic Reviews	1465-1858	Smith, Valerie and Roche, David and Nichol, Alistair and Devane, Declan
Risk factors for Coronavirus Disease 2019 (COVID-19) severity and mortality among solid cancer patients and impact of the disease on anticancer treatment: A French nationwide cohort study (GCO-002 CACOVID-19)	2020	European Journal of Cancer	["0959-8049", "1879-0852"]	Lievre, Astrid and Ray-Coquard, Isabelle and Le Malicot, Karine and Paoletti, Xavier and Bouche, Olivier and Aldabbagh, Kais and Colle, Raphael and Hardy-Bessard, Anne-Claire and Colomba, Emeline and Bourhis, Jean and Gorphe, Philippe and Ursu, Renata and Di Stefano, Anna Luisa and Turpin, Anthony and Thariat, Juliette and Ahle, Guido and Neuzillet, Cindy and Michel, Pierre and Debieuvre, Didier …
Coronavirus:-An emerging pathogen	2021	Indian Journal of Forensic Medicine and Toxicology	["0973-9122", "0973-9130"]	Alankrita
Remdesivir (GS-5734) in COVID-19 Therapy: The Fourth Chance	2020	Current drug targets	["1873-5592 (electronic)", "1873-5592"]	Moirangthem, Dinesh Singh and Surbala, Laishram
Addressing the importance of Stem cell-based therapy: a Perspective in the treatment of COVID-19'	2020	Current molecular medicine	["1875-5666 (electronic)", "1875-5666"]	Ibrahim, Christine and Semaan, Hanna and El-Sabban, Marwan and Najjar, Fadia and Hamade, Aline
Current status of treatment options, clinical trials, and vaccine development for SARS-CoV-2 infection	2020	Journal of Pure and Applied Microbiology	["0973-7510", "2581-690X"]	Jing, Ran and Yang, Yuhong and Karevoll, Adam and Vunnam, Srinivas Rao and Vunnam, Rama Rao
SPONTANEOUS ENTEROCOCUS FAECALIS EMPYEMA IN A PATIENT WITH COVID-19	2020	Chest	["0012-3692", "1931-3543"]	Zavin, Alexandra and Amith Shenoy, Mangalore and Bender, Michael
Mesenchymal stromal cells as potential immunomodulatory players in severe acute respiratory distress syndrome induced by SARSCoV-2 infection	2020	World Journal of Stem Cells	["1948-0210 (electronic)", "1948-0210"]	Mallis, Panagiotis and Michalopoulos, Efstathios and Chatzistamatiou, Theofanis and Stavropoulos-Giokas, Catherine AO - Mallis, Panagiotis; ORCID: http://orcid.org/0000-0001-9429-190X AO - Michalopoulos, Efstathios; ORCID: http://orcid.org/0000-0002-1901-6294 AO - Chatzistamatiou, Theofanis; ORCID: http://orcid.org/0000-0003-4895-0155 AO - Stavropoulos-Giokas, Catherine; ORCID: http://orcid.org/0…
Combination of thrombolytic and immunosuppressive therapy for coronavirus disease 2019: A case report	2020	International Journal of Infectious Diseases	["1201-9712", "1878-3511"]	Papamichalis, Panagiotis and Papadogoulas, Antonios and Katsiafylloudis, Periklis and Skoura, Apostolia-Lemonia and Neou, Evangelia and Papadopoulos, Dimitrios and Karagiannis, Spyridon and Zafeiridis, Tilemachos and Komnos, Apostolos and Papamichalis, Michail and Babalis, Dimitris
Implications of interleukin-6 (IL-6)-blockade for severe COVID-19 infection in patients with multiple myeloma	2021	HemaSphere	2572-9241	Sgherza, N. and Curci, P. and Strafella, V. and Rizzi, R. and Musto, P.
A prospective, observational study to evaluate adverse drug reactions in patients with COVID-19 treated with remdesivir or hydroxychloroquine: A preliminary report	2021	European Journal of Hospital Pharmacy	["2047-9956", "2047-9964"]	Falcao, Fatima and Mirco, Ana and Correia, Jose and Viegas, Erica and Carmo, Ines and Soares, Joana and Solano, Mariana and Cavaco, Patricia and Falcao, Margarida and Mendes, Dina and Rijo, Joao and Farinha, Helena and Povoa, Pedro and Pais Martins, Antonio and Carmo, Eduarda and Mansinho, Kamal and Aldir, Isabel and Fonseca, Candida and Campos, Luis and Carvalho, Antonio
Plasma exchange in the treatment of complex COVID-19-related critical illness: controversies and perspectives	2021	International Journal of Antimicrobial Agents	["0924-8579", "1872-7913"]	Memish, Ziad A. and Faqihi, Fahad and Alharthy, Abdulrahman and Alqahtani, Saleh A. and Karakitsos, Dimitrios AO - Memish, Ziad A.; ORCID: http://orcid.org/0000-0002-5099-0714 AO - Alqahtani, Saleh A.; ORCID: http://orcid.org/0000-0003-2017-3526 AO - Karakitsos, Dimitrios; ORCID: http://orcid.org/0000-0003-3370-7099
Management of SARS-CoV-2 Infection: Key Focus in Macrolides Efficacy for COVID-19	2021	Frontiers in Medicine	["2296-858X (electronic)", "2296-858X"]	Batiha, Gaber El-Saber and Zayed, Marwa A. and Awad, Aya A. and Shaheen, Hazem M. and Mustapha, Suleiman and Herrera-Calderon, Oscar and Pagnossa, Jorge Pamplona and Algammal, Abdelazeem M. and Zahoor, Muhammad and Adhikari, Achyut and Pandey, Ishan and Elazab, Sara T. and Rengasamy, Kannan R. R. and Cruz-Martins, Natalia and Hetta, Helal F.
Comparative analysis of tocilizumab in severe COVID-19-associated pneumonia in patients of different age groups	2020	Pulmonologiya	0869-0189	Samsonova, Inna V. and Kovalevskaya, Elena A. and Frolova, Nadija F. and Krlykova, Dar'ya B. and Kruglova, Tat'yana S. and Bobrikova, Elena N. and Serdotetckova, Sof'ya A. and Manchenko, Oksana V. and Markova, Tat'yana N. and Poteshkina, Nataliya G. and Beloglazova, Irina P. and Zagrebneva, Alena I. and Lysenko, Mar'yana A. and Mutovina, Zinaida Yu. and Chernov, Anton A. and Fomina, Dar'ya S.
A prospective testing SARS-Cov-2/COVID-19 in cancer patients with antitumor treatment	2020	Clinical Cancer Research	1557-3265	Mehta, Kathan D. and Wulf-Burchfield, Elizabeth and Streeter, Natalie and Kasi, Anup and AlDouri, Adam H. and Jensen, Roy and Godwin, Andrew K. and Tsue, Terry and Sun, Weijing
Combinatorial therapeutic trial plans for COVID-19 treatment armed up with antiviral, antiparasitic, cell-entry inhibitor, and immune-boosters	2020	VirusDisease	["2347-3584", "2347-3517"]	Roy Chattopadhyay, Nabanita and Chatterjee, Koustav and Choudhuri, Tathagata and Banerjee, Antara AO - Roy Chattopadhyay, Nabanita; ORCID: http://orcid.org/0000-0002-3809-6795 AO - Choudhuri, Tathagata; ORCID: http://orcid.org/0000-0003-4022-0318
COVID-19 (SARS-CoV-2) pandemic: Fears, facts and preventive measures	2020	GERMS	["2248-2997 (electronic)", "2248-2997"]	Ayenigbara, Israel Oluwasegun and Adeleke, Olasunkanmi Rowland and Ayenigbara, George Omoniyi and Adegboro, Joseph Sunday and Olofintuyi, Oluwaseyi Oye
Nigella sativa supplementation to treat symptomatic mild COVID-19: A structured summary of a protocol for a randomised, controlled, clinical trial	2020	Trials	["1745-6215 (electronic)", "1745-6215"]	Koshak, Abdulrahman E. and Koshak, Emad A. and Badawi, Mazen A. and Wali, Siraj O. and Malibary, Husam M. and Almalki, Reem A. and Madani, Tariq A. and Mobeireek, Abdullah F. and Atwah, Ali F. and Alhamdan, Meshari M. AO - Koshak, Abdulrahman E.; ORCID: http://orcid.org/0000-0003-0179-9793
Efficacy and safety of Chinese herbal medicine for Coronavirus disease 2019: A protocol for systematic review and meta-analysis	2020	Medicine	["1536-5964 (electronic)", "1536-5964"]	Yang, Maoyi and Hu, Zhipeng and Yue, Rensong
The efficacy and safety of Yuxingcao eye drops in the treatment of COVID-19 conjunctivitis: A protocol for a systematic review	2020	Medicine	["1536-5964 (electronic)", "1536-5964"]	Wu, Jiajun and Qu, Wenjia and Zhao, Dandan and Liu, Chunmeng and Dong, Xuewen and Pu, Liqu and Zhou, Hui and Zhang, Fuwen
Impact of Coronavirus Disease 2019 in a French Cohort of Myasthenia Gravis	2021	Neurology	["1526-632X (electronic)", "1526-632X"]	Sole, Guilhem and Mathis, Stephane and Friedman, Diane and Salort-Campana, Emmanuelle and Tard, Celine and Bouhour, Francoise and Magot, Armelle and Annane, Djillali and Clair, Bernard and Le Masson, Gwendal and Soulages, Antoine and Duval, Fanny and Carla, Louis and Violleau, Marie-Helene and Saulnier, Tiphaine and Segovia-Kueny, Sandrine and Kern, Lea and Antoine, Jean-Christophe and Beaudonnet…
Convalescent plasma as a therapeutic agent for SARS-CoV, MERS-CoV and SARS-CoV-2: A scoping review	2021	Journal of Acute Disease	2221-6189	Mariamenatu, Abeba Haile and Abdu, Emebet Mohammed
The Efficacy of Convalescent Plasma Use in Critically Ill COVID-19 Patients	2021	Medicina (Kaunas, Lithuania)	["1648-9144 (electronic)", "1648-9144"]	Tirnea, Livius and Bratosin, Felix and Vidican, Iulia and Cerbu, Bianca and Turaiche, Mirela and Marincu, Iosif and Timircan, Madalina and Margan, Madalin-Marius AO - Bratosin, Felix; ORCID: http://orcid.org/0000-0003-4711-4315 AO - Vidican, Iulia; ORCID: http://orcid.org/0000-0001-9234-5767 AO - Margan, Madalin-Marius; ORCID: http://orcid.org/0000-0003-2375-2793
Convalescent plasma and hyperimmune globulin therapy in COVID-19	2021	Expert Review of Clinical Immunology	["1744-666X", "1744-8409"]	Cagdas, Deniz AO - Cagdas, Deniz; ORCID: http://orcid.org/0000-0003-2213-4627
Markers of polyfunctional sars-cov-2 antibodies in convalescent plasma	2021	mBio	["2161-2129", "2150-7511"]	Natarajan, Harini and Crowley, Andrew R. and Butler, Savannah E. and Xu, Shiwei and Weiner, Joshua A. and Ackerman, Margaret E. and Bloch, Evan M. and Benner, Sarah E. and Bonny, Tania S. and Larman, H. Benjamin and Tobian, Aaron A. R. and Littlefield, Kirsten and Pekosz, Andrew and Wieland-Alter, Wendy and Connor, Ruth I. and Wright, Peter F. and Sullivan, David and Shoham, Shmuel and Casadevall…
Beneficial effect of combinational methylprednisolone and remdesivir in hamster model of SARS-CoV-2 infection	2021	Emerging Microbes and Infections	["2222-1751 (electronic)", "2222-1751"]	Ye, Zi-Wei and Yuan, Shuofeng and Chan, Jasper Fuk-Woo and Zhang, Anna Jinxia and Yang, Dong and Chan, Chris Chun-Yiu and Tang, Kaiming and Cao, Jianli and Poon, Vincent Kwok-Man and Chan, Chris Chung-Sing and Cai, Jian-Piao and Chu, Hin and Yuen, Kwok-Yung and Yu, Ching-Yun and Ong, Chon Phin and Jin, Dong-Yan AO - Ye, Zi-Wei; ORCID: http://orcid.org/0000-0002-6446-4299 AO - Yuan, Shuofeng; ORCI…
Decline of humoral responses against SARS-COV-2 spike in convalescent individuals	2020	Vox Sanguinis	1423-0410	Beaudoin-Bussieres, G. and Laumaea, A. and Prevost, J. and Gasser, R. and Goyette, G. and Medjahed, H. and Gokool, L. and Morrisseau, C. and Tremblay, C. and Martel-Laferriere, V. and Kaufmann, D. and Richard, J. and Anand, S. and Finzi, A. and Perreault, J. and Tremblay, T. and Lewin, A. and Bazin, R. and Begin, P.
The Role of Exosomes in the Treatment, Prevention, Diagnosis, and Pathogenesis of COVID-19	2021	European Journal of Pediatric Surgery	["0939-7248", "1439-359X"]	Zani-Ruttenstock, Elke and Antounians, Lina and Khalaj, Kasra and Figueira, Rebeca L. and Zani, Augusto
The direct evidence and mechanism of traditional Chinese medicine treatment of COVID-19	2021	Biomedicine and Pharmacotherapy	["0753-3322", "1950-6007"]	Lian, Fengmei and Tong, Xiaolin and An, Xuedong and Zhang, YueHong and Duan, Liyun and Jin, De and Zhao, Shenghui and Zhou, RongRong and Duan, Yingying
Treatment of COVID-19 with remdesivir in the absence of humoral immunity: a case report	2020	Nature Communications	["2041-1723 (electronic)", "2041-1723"]	Kiani-Alikhan, Sorena and Grigoriadou, Sofia and Buckland, Matthew S. and Galloway, James B. and Fhogartaigh, Caoimhe Nic and Meredith, Luke and Yakovleva, Anna and Goodfellow, Ian G. and Provine, Nicholas M. and Ogbe, Ane and Hackstein, Carl-Philipp and Akther, Hossain Delowar and Vieira, Vinicius Adriano and Klenerman, Paul and Bloor, Stuart and Bergamaschi, Laura and Turner, Lorinda and Mescia…
Old and re-purposed drugs for the treatment of COVID-19	2020	Expert Review of Anti-Infective Therapy	["1478-7210", "1744-8336"]	Jean, Shio-Shin and Hsueh, Po-Ren
Treatment with convalescent plasma in solid organ transplant recipients with COVID-19: Experience at large transplant center in New York City	2020	Clinical Transplantation	["0902-0063", "1399-0012"]	Rahman, Farah and Liu, Sean T. H. and Taimur, Sarah and Jacobs, Samantha and Sullivan, Timothy and Dunn, Dallas and Baneman, Emily and Fuller, Risa and Aberg, Judith A. and Bouvier, Nicole and Rana, Meenakshi M. AO - Rahman, Farah; ORCID: http://orcid.org/0000-0001-8696-8730 AO - Sullivan, Timothy; ORCID: http://orcid.org/0000-0001-6465-3586
JAK Inhibition as a New Treatment Strategy for Patients with COVID-19	2020	International Archives of Allergy and Immunology	["1018-2438", "1423-0097"]	Seif, Farhad and Aazami, Hossein and Khoshmirsafa, Majid and Kamali, Monireh and Mohsenzadegan, Monireh and Pornour, Majid and Mansouri, Davood
COVID-19 antibody development fueled by HIV-1 broadly neutralizing antibody research	2021	Current Opinion in HIV and AIDS	["1746-630X", "1746-6318"]	Mendoza, Pilar and Lorenzi, Julio C.C. and Gaebler, Christian
Use of convalescent serum reduces severity of COVID-19 in nonhuman primates	2021	Cell Reports	["2211-1247 (electronic)", "2211-1247"]	Cross, Robert W. and Prasad, Abhishek N. and Borisevich, Viktoriya and Woolsey, Courtney and Agans, Krystle N. and Deer, Daniel J. and Dobias, Natalie S. and Geisbert, Joan B. and Fenton, Karla A. and Geisbert, Thomas W. AO - Prasad, Abhishek N.; ORCID: http://orcid.org/0000-0002-4147-2077
PROTECTIVE FACTORS AGAINST THE COVID-19 STORM	2020	Chest	["0012-3692", "1931-3543"]	Kang, James and Sharma, Robin and Patel, Dolly and Sanivarapu, Raghavendra and Akella, Jagadish
COVID-19-Response - Strategies of the Task-Force Coronavirus and experiences upon implementation in the management of 115 cases at the University Medical Center Freiburg	2020	Deutsche Medizinische Wochenschrift	["0012-0472", "1439-4413"]	Rieg, Siegbert and Thimme, Robert and Kern, Winfried and Busch, Hans-Jorg and Hans, Felix and Hammer, Thorsten and Grundmann, Hajo and Biever, Paul and Burkle, Hartmut
A matched cohort study of convalescent plasma therapy for COVID-19	2021	Journal of Clinical Apheresis	["0733-2459", "1098-1101"]	Sostin, Oleg V. and Wakefield, Dorothy and Petrini, Joann and Rajapakse, Pramuditha and Cruser, Brigid and Cruser, Daniel AO - Sostin, Oleg V.; ORCID: http://orcid.org/0000-0002-5681-5263
Recent progress of antiviral therapy for coronavirus disease 2019	2021	European Journal of Pharmacology	["0014-2999", "1879-0712"]	Zhao, Mengmeng and Zhang, Jishou and Luo, Zhen and Ye, Jing and Xu, Yao and Wang, Zhen and Ye, Di and Liu, Jianfang and Wang, Menglong and Wan, Jun and Li, Hanli and Li, Dan
The absorbing filter Oxiris in severe coronavirus disease 2019 patients: A case series	2020	Artificial Organs	["0160-564X", "1525-1594"]	Zhang, Hongtao and Zhu, Guizhen and Yan, Lei and Lu, Yang and Fang, Qiying and Shao, Fengmin AO - Zhang, Hongtao; ORCID: http://orcid.org/0000-0002-8517-8849
Effectiveness of convalescent plasma for treatment of coronavirus disease 2019 patients	2020	Zhonghua Wei Zhong Bing Ji Jiu Yi Xue	2095-4352	Shanshan, Chen and Chunya, Lu and Ping, Li and Lei, Wang and Huaqi, Wang and Luyang, Xu and Jing, Li and Guojun, Zhang and Qiankun, Yang and Yinghui, Chen-Li and Jianbin, Li and Hongwei, Ma and Qian, Sang and Lihua, Xing and Yi, Zhang and Yi, Kang
Successful management of a patient with active cushing's disease complicated with coronavirus disease 2019 (Covid-19) pneumonia	2021	Endocrine Journal	["0918-8959", "1348-4540"]	Yuno, Akiko and Kenmotsu, Yoshiyuki and Takahashi, Yuka and Nomoto, Hiroshi and Kameda, Hiraku and Cho, Kyu Yong and Nakamura, Akinobu and Atsumi, Tatsuya and Yamashita, Yu and Nakamura, Junichi and Nakakubo, Sho and Kamada, Keisuke and Suzuki, Masaru and Konno, Satoshi and Sugino, Hirokazu and Inoshita, Naoko and Miyoshi, Hideaki and Sawamura, Yutaka and Shimatsu, Akira
Nutrition management for critically and acutely unwell hospitalised patients with coronavirus disease 2019 (COVID-19) in Australia and New Zealand	2020	Nutrition & dietetics: the journal of the Dietitians Association of Australia	["1747-0080 (electronic)", "1747-0080"]	Chapple, Lee-Anne S and Fetterplace, Kate and Asrani, Varsha and Burrell, Aidan and Cheng, Allen C. and Collins, Peter and Doola, Ra'eesa and Ferrie, Suzie and Marshall, Andrea P. and Ridley, Emma J. AO - Chapple, Lee-Anne S; ORCID: http://orcid.org/0000-0002-9818-2484 AO - Ferrie, Suzie; ORCID: http://orcid.org/0000-0001-6100-0117 AO - Marshall, Andrea P.; ORCID: http://orcid.org/0000-0001-7692-…
Cardiovascular Pathophysiology, Epidemiology, and Treatment Considerations of Coronavirus Disease 2019 (COVID-19): A Review	2021	CJC Open	["2589-790X (electronic)", "2589-790X"]	Levett, Jeremy Y. and Raparelli, Valeria and Mardigyan, Vartan and Eisenberg, Mark J. AO - Levett, Jeremy Y.; ORCID: http://orcid.org/0000-0003-2228-9557
Guidance for anticoagulation management in venous thromboembolism during the coronavirus disease 2019 pandemic in Poland	2020	Kardiologia Polska	["0022-9032", "1897-4279"]	Kosior, Dariusz A. and Undas, Anetta and Kope, Grzegorz and Hryniewiecki, Tomasz and Torbicki, Adam and Mularek-Kubzdela, Tatiana and Windyga, Jerzy and Pruszczyk, Piotr
An HIV-infected patient with coronavirus disease 2019 has a favourable prognosis: a case report	2021	Annals of palliative medicine	["2224-5839 (electronic)", "2224-5839"]	Tian, Chong and Tang, Lei and Li, Wuchao and Ming, Xing and Wu, Jiahong and Zhou, Hourong and Wu, Weidong and Zeng, Xianchun
CORONAVIRUS DISEASE 2019 AND CAVEATS OF IMMUNOMODULATORS	2020	Chest	["0012-3692", "1931-3543"]	Raghavan, Sairam and Prado, Victor and Islam, Mohammad
Novel SARS-CoV-2 and COVID-2019 outbreak: Current perspectives on plant-based antiviral agents and complementary therapy	2020	Indian Journal of Pharmaceutical Education and Research	0019-5464	Gezici, Sevgi and Sekeroglu, Nazim
CORONAVIRUS UNCOVERS MYSTERIOUS MEDIASTINAL MASS: A DIAGNOSTIC AND MANAGEMENT DILEMMA	2020	Chest	["0012-3692", "1931-3543"]	Sittol, Rani and Otuonye, Gene and Gayle, Latoya and Grant, Janeen and Alfaki, Musaab and Lisung, Fausto and Beri, Samarth
Pharmacologic management of patients with hepatic and pancreatic diseases that involve immunosuppressive therapies. Position statement within the framework of the SARS-CoV-2 (COVID-19) pandemic	2020	Revista de Gastroenterologia de Mexico	0375-0906	Miranda-Zazueta, G. and Gonzalez-Regueiro, J.A. and Lopez-Diaz, F.J. and Perez-Gonzalez, B. and Uscanga-Dominguez, L.F. and Pelaez-Luna, M. and Garcia-Juarez, I. and Moctezuma-Velazquez, C.
Targeting the initiation and termination codons of SARS-CoV-2 spike protein as possible therapy against COVID-19: the role of novel harpagide 5-O-beta-D-glucopyranoside from Clerodendrum volubile P Beauv. (Labiatae)	2020	Journal of Biomolecular Structure and Dynamics	["0739-1102", "1538-0254"]	Erukainure, Ochuko L. and Atolani, Olubunmi and Muhammad, Aliyu and Katsayal, Sanusi B. and Ebhuoma, Osadolor O. and Ibeji, Collins U. and Mesaik, M. Ahmed AO - Erukainure, Ochuko L.; ORCID: http://orcid.org/0000-0003-0489-338X AO - Atolani, Olubunmi; ORCID: http://orcid.org/0000-0002-3580-5904 AO - Muhammad, Aliyu; ORCID: http://orcid.org/0000-0002-4167-7793
Literature review on virus and host response proteins in COVID-19: pathobiology, management, diagnosis and treatment	2021	Acta virologica	0001-723X	Rajaraman, Ragheswari and Yedida, Dhanina and Nagaraja, SunilGowda Sunnaghatta and Selvakumar, Ilakya and Ramakrishnan, Pooja and Shankaran, Prakash and Vasanthakumar, Natesan and Mohan, S Suma and Nagarajan, Devipriya
Management of patients with hidradenitis suppurativa during the COVID-19 pandemic: Risk and benefit of immunomodulatory therapy	2020	Dermatologic Therapy	["1396-0296", "1529-8019"]	Molinelli, Elisa and Diotallevi, Federico and Simonetti, Oriana and Brisigotti, Valerio and Sapigni, Claudia and Radi, Giulia and Campanati, Anna and Offidani, Annamaria AO - Molinelli, Elisa; ORCID: http://orcid.org/0000-0002-7939-0026 AO - Diotallevi, Federico; ORCID: http://orcid.org/0000-0003-2274-1742 AO - Simonetti, Oriana; ORCID: http://orcid.org/0000-0001-7941-5089 AO - Brisigotti, Valeri…
Review of latest potential treatment modalities in SARS-CoV-2	2021	Journal of Clinical and Diagnostic Research	["2249-782X", "0973-709X"]	Kumar, Pratyush and Tyagi, Shivani
Immunomodulatory therapy for the management of severe COVID-19. Beyond the anti-viral therapy: A comprehensive review	2020	Autoimmunity Reviews	["1568-9972", "1873-0183"]	Alijotas-Reig, Jaume and Selva-O'Callaghan, Albert and Esteve-Valverde, Enrique and Belizna, Cristina and Pardos-Gea, Josep and Quintana, Angela and Anunciacion-Llunell, Ariadna and Miro-Mur, Francesc and Mekinian, Arsene
CAR T-cell treatment during the COVID-19 pandemic: Management strategies and challenges	2020	Current Research in Translational Medicine	["2452-3186 (electronic)", "2452-3186"]	Hu, Yongxian and Tan Su Yin, Elaine and Yang, Yingying and Wu, Hengwei and Wei, Guoqing and Jin, Aiyun and Yang, Li and Fu, Shan and Huang, He and Su, Junwei and Cui, Qu and Zhou, Jianfeng and Qiu, Lugui and Zhang, Xi and Liang, Aibin and Jing, Hongmei and Li, Yuhua and Blaise, Didier and Mohty, Mohamad and Nagler, Arnon AO - Blaise, Didier; ORCID: http://orcid.org/0000-0002-5684-9447
Bromelain: A Review on its Potential as a Therapy for the Management of Covid-19	2020	Nigerian journal of physiological sciences : official publication of the Physiological Society of Nigeria	0794-859X	Owoyele, Prof Victor and Bakare, A.O. and Ologe, M.O.
Updated approaches against SARS-CoV-2	2020	Antimicrobial Agents and Chemotherapy	["0066-4804", "1098-6596"]	Li, Haiou and Zhou, Yunjiao and Zhang, Meng and Wang, Haizhou and Zhao, Qiu and Liu, Jing
Key aspects in nutritional management of covid-19 patients	2020	Journal of Clinical Medicine	["2077-0383 (electronic)", "2077-0383"]	Fernandez-Quintela, Alfredo and Milton-Laskibar, Inaki and Trepiana, Jenifer and Gomez-Zorita, Saioa and Kajarabille, Naroa and Portillo, Maria P. and Leniz, Asier and Gonzalez, Marcela
Challenges in the management of patients with systemic light chain (AL) amyloidosis during the COVID-19 pandemic	2020	British Journal of Haematology	["0007-1048", "1365-2141"]	Kastritis, Efstathios and Dimopoulos, Meletios A. and Wechalekar, Ashutosh and Schonland, Stefan and Hegenbart, Ute and Sanchorawala, Vaishali and Merlini, Giampaolo and Palladini, Giovanni and Minnema, Monique and Roussel, Murielle and Jaccard, Arnaud and Kumar, Shaji and Cibeira, Maria T. and Blade, Joan AO - Kastritis, Efstathios; ORCID: http://orcid.org/0000-0001-8191-5832 AO - Dimopoulos, Me…
Vagus Nerve Stimulation: A Potential Adjunct Therapy for COVID-19	2021	Frontiers in Medicine	["2296-858X (electronic)", "2296-858X"]	Azabou, Eric and Bao, Guillaume and Bounab, Rania and Heming, Nicholas and Annane, Djillali
The clinical course of COVID-19 pneumonia in a 19-year-old man on intravenous immunoglobulin replacement therapy for X-linked agammaglobulinemia	2021	American Journal of Case Reports	["1941-5923 (electronic)", "1941-5923"]	Binyahib, Hanan and Almontasheri, Ali and Al-Husayni, Faisal and Alsuraihi, Anas K. and Albanna, Amr S.
The Neurological Manifestations of Post-Acute Sequelae of SARS-CoV-2 infection	2021	Current Neurology and Neuroscience Reports	["1528-4042", "1534-6293"]	Moghimi, Narges and Hong, Emily and Alaouieh, Danielle A. and Divani, Afshin A. and Di Napoli, Mario and Biller, Jose and Siegler, James E. and Shekhar, Rahul and Harkins, Michelle S. and McCullough, Louise D. and Mansueto, Gelsomina
Immunomodulatory role and potential utility of various nutrients and dietary components in SARS-CoV-2 infection	2021	International Journal for Vitamin and Nutrition Research	["0300-9831", "1664-2821"]	Yaseen, Muhammad Osama and Saif, Arifa and Hussain, Talib and Jamshaid, Humzah AO - Hussain, Talib; ORCID: http://orcid.org/0000-0003-3508-8666
A pandemic within other pandemics. When a multiple infection of a host occurs: Sars-cov-2, hiv and mycobacterium tuberculosis	2021	Viruses	["1999-4915 (electronic)", "1999-4915"]	Gonzalez-Domenech, Carmen Maria and Perez-Hernandez, Isabel and Gomez-Ayerbe, Cristina and Ramos, Isabel Viciana and Palacios-Munoz, Rosario and Santos, Jesus
SARS-CoV-2-induced emergency cesarian section	2021	Critical Care Medicine	1530-0293	Rehana, Rita and Jamoor, Khaled and Huda, Najia
Collateral damages in the SARS-CoV-2 pandemia- two cases	2020	Neurological Research and Practice	["2524-3489 (electronic)", "2524-3489"]	Urbanek, Christian and Grau, Armin J. and Kotteritzsch, Jana and Zink, Wolfgang
The role of convalescent plasma and tocilizumab in the management of COVID-19 infection: A cohort of 110 patients from a tertiary care hospital in Oman	2021	Journal of Epidemiology and Global Health	["2210-6006", "2210-6014"]	Khamis, Faryal and Raisi, Dana Al and Dowaiki, Samata Al and Chhetri, Shabnam and Pandak, Nenad and Bolushi, Zakariya Al and Memish, Ziad and Bahrani, Maher Al and Nummani, Hamed Al and Fahdi, Fatma Al and Yahyai, Maha Al and Hashmi, Sabria Al and Alarimi, Zainab and Salmi, Issa Al and Al-Zakwani, Ibrahim
Impact of COVID 19 on oral cancer stage at presentation in india - Experience from a tertiary cancer center	2021	European Journal of Surgical Oncology	["0748-7983", "1532-2157"]	Kewlani, Vishal and Jain, Prateek and Sharan, Rajeev and Manikantan, Kapila and Arun, Pattatheyil and Biswas, Gautam and Panchal, Karnav
Double-blind, Randomized, Placebo-controlled Trial with N-acetylcysteine for Treatment of Severe Acute Respiratory Syndrome Caused by Coronavirus Disease 2019 (COVID-19)	2021	Clinical Infectious Diseases	["1058-4838", "1537-6591"]	De Alencar, Julio Cesar Garcia and Moreira, Claudia de Lucena and Muller, Alicia Dudy and Bueno, Caue Gasparotto and Lazar Neto, Felippe and Gomez Gomez, Luz Marina and Menezes, Maria Clara Saad and Marchini, Julio Flavio Meirelles and Marino, Lucas Oliveira and Brandao Neto, Rodrigo Antonio and Souza, Heraldo Possolo and Chaves, Cleuber Esteves and Fukuhara, Marina Akemi and Da Silva, Elizabeth …
A REVIEW on the ANTIPARASITIC DRUG IVERMECTIN for VARIOUS VIRAL INFECTIONS and POSSIBILITIES of USING IT for NOVEL SEVERE ACUTE RESPIRATORY SYNDROME CORONAVIRUS 2: NEW HOPE to TREAT CORONAVIRUS DISEASE-2019	2020	Asian Journal of Pharmaceutical and Clinical Research	["0974-2441", "2455-3891"]	Jabeen, Talha and Khader, Mohd Abdul and Jabeen, Shayestha
Risk factors for anxiety of otolaryngology healthcare workers in Hubei province fighting coronavirus disease 2019 (COVID-19)	2021	Social psychiatry and psychiatric epidemiology	["1433-9285 (electronic)", "1433-9285"]	Zhang, Ya and Li, Shuang and Yang, Xiuping and Chen, Xiong
Immunomodulation as Treatment for Severe Coronavirus Disease 2019: A Systematic Review of Current Modalities and Future Directions	2021	Clinical Infectious Diseases	["1058-4838", "1537-6591"]	Meyerowitz, Eric A. and Sen, Pritha and Kim, Arthur Y. and Mansour, Michael K. and Schoenfeld, Sara R. and Stone, John H. and Neilan, Tomas G. and Frigault, Matthew J.
Transcriptome-based drug repositioning for coronavirus disease 2019 (COVID-19)	2020	Pathogens and Disease	["2049-632X (electronic)", "2049-632X"]	Jia, Zhilong and Song, Xinyu and Shi, Jinlong and Wang, Weidong and He, Kunlun AO - Jia, Zhilong; ORCID: http://orcid.org/0000-0003-2370-5073
Characteristics of the Coronavirus Disease 2019 and related Therapeutic Options	2020	Molecular Therapy - Methods and Clinical Development	["2329-0501 (electronic)", "2329-0501"]	Huang, Boxuan and Ling, Rongsong and Cheng, Yifan and Wen, Jieqi and Dai, Yarong and Huang, Wenjie and Zhang, Siyan and Jiang, Yi-Zhou and Lu, Xifeng and Luo, Yifeng
The Trial of Chloroquine in the Treatment of Corona Virus Disease 2019 COVID-19 and Its Research Progress in Forensic Toxicology	2020	Fa yi xue za zhi	1004-5619	Duan, Y.J. and Liu, Q. and Zhao, S.Q. and Huang, F. and Ren, L. and Liu, L. and Zhou, Y.W.
Part I. SARS-CoV-2 triggered 'PANIC' attack in severe COVID-19	2020	Journal of the Neurological Sciences	["0022-510X", "1878-5883"]	Melamed, Esther and Cruz, Roberto Alejandro and Frohman, Elliot M. and Frohman, Teresa C. and Villemarette-Pittman, Nicole R. and Longmuir, Reid and Varkey, Thomas C. and Steinman, Lawrence and Zamvil, Scott S.
SARS-CoV-2/COVID-19: Evolving Reality, Global Response, Knowledge Gaps, and Opportunities	2020	Shock (Augusta, Ga.)	["1540-0514 (electronic)", "1540-0514"]	Osuchowski, Marcin F. and Aletti, Federico and Cavaillon, Jean-Marc and Flohe, Stefanie B. and Giamarellos-Bourboulis, Evangelos J. and Huber-Lang, Markus and Relja, Borna and Skirecki, Tomasz and Szabo, Andrea and Maegele, Marc
Analysis of chemical drugs applied for clinical trial for the treatment of COVID-19	2020	Yaoxue Xuebao	0513-4870	Zhang, Chao and Zhang, Jie and Chen, Shu-Bing and Guo, Ying
The World of Clinical Trial Development Post COVID-19: Lessons Learned from a Global Pandemic	2020	Clinical Cancer Research	["1078-0432", "1557-3265"]	Karzai, Fatima and Madan, Ravi A. and Dahut, William L.
Actions of L-Glutamine vs. COVID-19 suggest additional benefit insickle cell disease	2020	Blood	1528-0020	Abdelaal, Mahmoud A.Z. and Abdelrahman, Dyala and Cengiz, Mahir and Yavuzer, Hakan and Yavuzer, Serap and Bien, Ivy and Bhuva, Preeti and Pham, Jessica V. and Siu, Royal and Tang, Mengdi and Ward, Ashley and Goodrow, Jason and Ludlum, Peter and Stark, Charles W. and Perrine, Susan P.
SARS-Cov-2 viral and serological screening of staff in 31 European fertility units	2020	Human Reproduction Open	["2399-3529 (electronic)", "2399-3529"]	Gromski, Piotr S. and Nelson, Scott M. and Ehnert, Susanne and Child, Tim and Trew, Geoffrey AO - Nelson, Scott M.; ORCID: http://orcid.org/0000-0002-9099-3047
Remdesivir Metabolite GS-441524 Effectively Inhibits SARS-CoV-2 Infection in Mouse Models	2021	Journal of Medicinal Chemistry	["0022-2623", "1520-4804"]	Li, Guanguan and Wang, Ping and Li, Yingjun and Zhang, Xumu and Cao, Liu and Xing, Fan and Ji, Yanxi and Guo, Deyin and Li, Ge and Cong, Feng and Li, Yunfeng and Luo, Yinzhu and Chen, Guijiang and Zhang, Yu and Sun, Jing and Zhao, Jincun AO - Li, Guanguan; ORCID: http://orcid.org/0000-0002-2284-0348 AO - Zhang, Xumu; ORCID: http://orcid.org/0000-0001-5700-0608
Current clinical trials protocols and the global effort for immunization against sars-cov-2	2020	Vaccines	["2076-393X (electronic)", "2076-393X"]	Rego, Gabriel N. A. and Alves, Arielly H. and Oliveira, Fernando A. and Marti, Luciana C. and Mamani, Javier B. and Gamarra, Lionel F. and Nucci, Mariana P. and Nucci, Leopoldo P.
Caffeine and caffeine-containing pharmaceuticals as promising inhibitors for 3-chymotrypsin-like protease of SARS-CoV-2	2020	Journal of Biomolecular Structure and Dynamics	["0739-1102", "1538-0254"]	Elzupir, Amin O.
Elevated AXL expression following SARS-CoV-2 infection in non-small cell lung cancer	2020	Annals of Oncology	["0923-7534", "1569-8041"]	Ramkumar, K. and Stewart, C.A. and Gay, C. and Cardnell, R. and Kundu, S. and Gibbons, D. and Heymach, J.V. and Byers, L.A. and Diao, L. and Wang, Q. and Shen, L. and Xi, Y. and Wang, J. and Della Corte, C.
Antibody-based immunotherapeutic strategies for COVID-19	2020	Pathogens	["2076-0817 (electronic)", "2076-0817"]	Hussen, Jamal and Al-Mubarak, Abdullah I. A. and Kandeel, Mahmoud and Hemida, Maged Gomaa
Crosstalk between COVID-19 and prostate cancer	2020	Prostate Cancer and Prostatic Diseases	["1365-7852", "1476-5608"]	Abou-Kheir, Wassim and Bahmad, Hisham F. AO - Bahmad, Hisham F.; ORCID: http://orcid.org/0000-0003-3799-2595 AO - Abou-Kheir, Wassim; ORCID: http://orcid.org/0000-0001-9719-9324
COVID-19 Pandemic: A Case for Phytomedicines	2020	Natural Product Communications	["1934-578X", "1555-9475"]	Akindele, Abidemi J. and Awodele, Olufunsho and Ishola, Ismail O. and Oreagba, Ibrahim A. and Agunbiade, Foluso O. and Asekun, Olayinka T. and Sofidiya, Margaret O. and Sowemimo, Abimbola and Orabueze, Ifeoma and Odukoya, Olukemi and Ade-Ademilua, Omobolanle and Akinleye, Moshood O. and Salu, Olumuyiwa B. AO - Akindele, Abidemi J.; ORCID: http://orcid.org/0000-0002-9007-0437
Approaching coronavirus disease 2019: Mechanisms of action of repurposed drugs with potential activity against SARS-CoV-2	2020	Biochemical Pharmacology	["0006-2952", "1873-2968"]	Lisi, Lucia and Lacal, Pedro Miguel and Barbaccia, Maria Luisa and Graziani, Grazia
Remdesivir in Coronavirus Disease 2019 (COVID-19) treatment: a review of evidence	2021	Infection	["0300-8126", "1439-0973"]	Lin, Hui Xian Jaime and Meyyur Aravamudan, Veeraraghavan and Cho, Sanda and Sanda, Hnin Yu and Palraj, Raj and Molton, James S. and Venkatachalam, Indumathi
Coronavirus Disease-2019 Treatment Strategies Targeting Interleukin-6 Signaling and Herbal Medicine	2021	OMICS A Journal of Integrative Biology	["1536-2310", "1557-8100"]	Dzobo, Kevin and Chiririwa, Harry and Dandara, Collet and Dzobo, Witness
JMM profile: Severe acute respiratory syndrome coronavirus 2 (SARS-CoV-2)	2021	Journal of Medical Microbiology	["0022-2615", "1473-5644"]	Inglis, Timothy J.J. and Mathee, Kalai
Inactivation of severe acute respiratory syndrome coronavirus 2 in plasma and platelet products using a riboflavin and ultraviolet light-based photochemical treatment	2020	Vox Sanguinis	["0042-9007", "1423-0410"]	Keil, Shawn D. and Yonemura, Susan and Dart, Nicole K. and Ragan, Izabela and Bowen, Richard and Hartson, Lindsay AO - Keil, Shawn D.; ORCID: http://orcid.org/0000-0002-4260-9880
Severe acute respiratory syndrome coronavirus 2 and renin-angiotensin system blockers: A review and pooled analysis	2020	Archives of Cardiovascular Diseases	["1875-2136", "1875-2128"]	Kerneis, Mathieu and Ferrante, Arnaud and Guedeney, Paul and Montalescot, Gilles and Vicaut, Eric AO - Ferrante, Arnaud; ORCID: http://orcid.org/0000-0002-5949-0855
A pharmacological perspective of chloroquine in SARS-CoV-2 infection: An old drug for the fight against a new coronavirus?	2020	International Journal of Antimicrobial Agents	["0924-8579", "1872-7913"]	Oscanoa, Teodoro J. and Romero-Ortuno, Roman and Carvajal, Alfonso and Savarino, Andrea AO - Oscanoa, Teodoro J.; ORCID: http://orcid.org/0000-0001-9379-4767 AO - Romero-Ortuno, Roman; ORCID: http://orcid.org/0000-0002-3882-7447
Treatment of COVID-19 with convalescent plasma: lessons from past coronavirus outbreaks	2020	Clinical Microbiology and Infection	["1198-743X", "1469-0691"]	Wooding, Denise J. and Bach, Horacio
The efficacy and safety of hydroxychloroquine in treatment of COVID-19-a systemic review and meta-analysis	2021	Indian Journal of Critical Care Medicine	1998-359X	Duggal, Sakshi and Choudhuri, Anirban Hom and Ahuja, Bhuvna and Biswas, Partha S.
Immune-modulating drug MP1032 with SARS-CoV-2 antiviral activity in vitro: A potential multi-target approach for prevention and early intervention treatment of COVID-19	2020	International Journal of Molecular Sciences	["1661-6596", "1422-0067"]	Schumann, Sara and Kaiser, Astrid and Schulz, Petra and Ludescher, Beate and Niedermaier, Michael and von Wegerer, Joerg and Nicoletti, Ferdinando and Mangano, Katia and Fagone, Paolo and van Wijk, Eduard and Yan, Yu and Rauch, Pia and Setz, Christian and Schubert, Ulrich and Brysch, Wolfgang
Coronavirus infections in childhood and vaccine studies	2021	Turk Pediatri Arsivi	["1306-0015", "1308-6278"]	Aygun, Deniz and Onal, Pinar and Apaydin, Gozde and Cokugras, Haluk AO - Aygun, Deniz; ORCID: http://orcid.org/0000-0002-7830-7155 AO - Onal, Pinar; ORCID: http://orcid.org/0000-0002-7143-3132 AO - Apaydin, Gozde; ORCID: http://orcid.org/0000-0003-2433-1827 AO - Cokugras, Haluk; ORCID: http://orcid.org/0000-0002-0086-3936
Baricitinib, a drug with potential effect to prevent SARS-COV-2 from entering target cells and control cytokine storm induced by COVID-19	2020	International Immunopharmacology	["1567-5769", "1878-1705"]	Zhang, Xiuhong and Qi, Zhigang and Zhang, Yan and Qiao, Weizhen and Zhang, Ji
Efficacy and safety of remdesivir in hospitalized Covid-19 patients: Systematic review and meta-analysis including network meta-analysis	2020	Reviews in Medical Virology	["1052-9276", "1099-1654"]	Elsokary, Mohamed Ahmed and Elsawah, Hozaifa Khalil and Abdallah, Mahmoud Samy and ElShafie, Ahmed Hanei AO - Elsawah, Hozaifa Khalil; ORCID: http://orcid.org/0000-0003-2965-9944
Review of safety and minimum pricing of nitazoxanide for potential treatment of COVID-19	2020	Journal of Virus Eradication	["2055-6640", "2055-6659"]	Pepperrell, Toby and Wang, Junzheng and Pilkington, Victoria and Hill, Andrew M. and Owen, Andrew
Peptide and peptide-based inhibitors of SARS-CoV-2 entry	2020	Advanced Drug Delivery Reviews	["0169-409X", "1872-8294"]	Schutz, Desiree and Munch, Jan and Kirchhoff, Frank and Muller, Janis A. and Ruiz-Blanco, Yasser B. and Sanchez-Garcia, Elsa
Discovery of M protease inhibitors encoded by SARS-CoV-2	2020	Antimicrobial Agents and Chemotherapy	["0066-4804", "1098-6596"]	Hung, Hui-Chen and Ke, Yi-Yu and Chang, Teng-Yuan and Yen, Kuei-Jung and Chang, Shao-En and Huang, Chin-Ting and Tsai, Ya-Ru and Wu, Szu-Huei and Lee, Shiow-Ju and Chen, Chiung-Tong and Hsu, John Tsu-An and Peng, Tzu-Ting and Lin, Jiunn-Horng and Huang, Sheng Yu and Huang, Peng-Nien and Kung, Yu-An and Shih, Shin-Ru and Liu, Bing-Sin and Sung, Wang-Chou
GS-5734: A potentially approved drug by FDA against SARS-Cov-2	2020	New Journal of Chemistry	["1144-0546", "1369-9261"]	Wang, Zhonglei and Yang, Liyan
Discovery of SARS-CoV-2 antiviral drugs through large-scale compound repurposing	2020	Nature	["0028-0836", "1476-4687"]	Riva, Laura and Yin, Xin and Martin-Sancho, Laura and Matsunaga, Naoko and Pache, Lars and De Jesus, Paul D. and Teriete, Peter and Herbert, Kristina M. and Rubanov, Andrey and Pu, Yuan and Nguyen, Courtney and Chanda, Sumit K. and Yuan, Shuofeng and Chan, Jasper Fuk-Woo and Cao, Jianli and Poon, Vincent Kwok-Man and Yuen, Kwok-Yung and Burgstaller-Muehlbacher, Sebastian and Hull, Mitchell V. and…
Brief review on repurposed drugs and vaccines for possible treatment of COVID-19	2021	European Journal of Pharmacology	["0014-2999", "1879-0712"]	De, Priyasha and Chakraborty, Ishita and Mazumder, Nirmal and Karna, Bhargavi AO - Mazumder, Nirmal; ORCID: http://orcid.org/0000-0001-8068-6484 AO - Karna, Bhargavi; ORCID: http://orcid.org/0000-0003-1908-1851
Updates on clinical trials evaluating the regenerative potential of allogenic mesenchymal stem cells in COVID-19	2021	npj Regenerative Medicine	["2057-3995 (electronic)", "2057-3995"]	Sharma, Dhavan and Zhao, Feng AO - Zhao, Feng; ORCID: http://orcid.org/0000-0003-4138-9027
Tocilizumab: From rheumatic diseases to covid-19	2021	Current Pharmaceutical Design	["1381-6128", "1873-4286"]	Raiteri, Alberto and Piscaglia, Fabio and Granito, Alessandro and Tovoli, Francesco
Evaluation of drugs for potential repurposing against COVID-19 using a tier-based scoring system	2020	Antiviral Therapy	["1359-6535", "2040-2058"]	Jarvis, Michael A. and Hansen, Frederick A. and Rosenke, Kyle and Haddock, Elaine and Feldmann, Heinz and Rollinson, Christopher and Rule, Simon and Sewell, Graham and Hughes, Andrew
MicroRNA Mimics or Inhibitors as Antiviral Therapeutic Approaches Against COVID-19	2021	Drugs	["0012-6667", "1179-1950"]	Hum, Christine and Loiselle, Julia and Ahmed, Nadine and Shaw, Tyler A. and Toudic, Caroline and Pezacki, John Paul AO - Pezacki, John Paul; ORCID: http://orcid.org/0000-0002-4233-8945
Covid-19 and rheumatology: A year later	2021	Nauchno-Prakticheskaya Revmatologiya	["1995-4484", "1995-4492"]	Belov, Boris S. and Lila, Aleksander M.
Repurposing of Biologic and Targeted Synthetic Anti-Rheumatic Drugs in COVID-19 and Hyper-Inflammation: A Comprehensive Review of Available and Emerging Evidence at the Peak of the Pandemic	2020	Frontiers in Pharmacology	["1663-9812 (electronic)", "1663-9812"]	Cavalli, Giulio and Farina, Nicola and Campochiaro, Corrado and De Luca, Giacomo and Della-Torre, Emanuel and Tomelleri, Alessandro and Dagna, Lorenzo
Rheumotologitsts' view on the use of hydroxychloroquine to treat COVID-19	2020	Emerging Microbes and Infections	["2222-1751 (electronic)", "2222-1751"]	Sun, Xiaoxuan and Zhang, Miaojia and Ni, Yicheng
Assessment, endoscopy, and treatment in patients with acute severe ulcerative colitis during the COVID-19 pandemic (PROTECT-ASUC): a multicentre, observational, case-control study	2021	The Lancet Gastroenterology and Hepatology	2468-1253	Sebastian, Shaji and Gonzalez, Haidee A and Walker, Gareth J and Kennedy, Nicholas A and Conley, Thomas E and Patel, Kamal V and Subramanian, Sreedhar and Kent, Alexandra J and Segal, Jonathan P and Hicks, Lucy C and Brookes, Matthew J and Bhala, Neeraj and Mehta, Shameer J and Lamb, Christopher A and Abdale, Shukri and Abbasi, Abdullah and Abusrewil, Anwar and Aghimien, Precious and Ahmed, Saeed…
COVID-19 associated thromboinflammation of renal capillary: Potential mechanisms and treatment	2021	American Journal of Translational Research	["1943-8141 (electronic)", "1943-8141"]	Xie, Rujuan and Chen, Xiaojing and Jing, Haijiao and Wang, Chunxu and Zhao, Xinyi and Zhang, Jinming and Zhang, Shuoqi and Liu, Huan and Yu, Chengyuan and Shi, Jialan
The plausible mechanisms of tramadol for treatment of COVID-19	2021	Medical Hypotheses	["0306-9877", "1532-2777"]	El-Ashmawy, Nahla E. and Abo-Saif, Mariam A. and Lashin, Abdel-Halim A. and Tawfik, Haytham O. and Okasha, Kamal M. and Abo Kamer, Amal M. and Mostafa, Tarek M. and El-Aasr, Mona and Goda, Ahmed E. and Haggag, Yusuf A.
Covid-19 and malaria co-infection management in post liver transplant- a case report	2021	Journal of Clinical and Diagnostic Research	["2249-782X", "0973-709X"]	Shaikh, Saniya Wasim and Mahendrakar, Sampathkumar Mahadevappa and Khan, Azizullah Hafizullah and Ladhani, Sulaiman Sadruddin
Neuro-oncology management during the COVID-19 pandemic with a focus on WHO grades III and IV Gliomas	2020	Neuro-Oncology	["1522-8517", "1523-5866"]	Jan, J. Wilkens and Denise, Bernhardt and Christoph, Straube and Steffi, Pigorsch and Stephanie, E. Combs and Wolfgang, Wick and Stephanie, E. Weiss and Arjun, Sahgal and Simon, S. Lo and John, H. Suh and Eric, L. Chang and Matthew, Foote and James, Perry and Bernhard, Meyer and Peter, Vajkoczy and Patrick, Y. Wen
Therapeutic management of COVID-19 patients: Clinical manifestation and limitations	2020	Current pharmaceutical design	["1873-4286 (electronic)", "1873-4286"]	Fatima, Urooj and Rizvi, Syed Saif Abbas and Raina, Neha and Fatima, Saher and Rahman, Safikur and Kamal, Mohammad Amjad and Hassan, Md Imtaiyaz
COVID-19: Pathophysiology; Mechanism of Transmission and Possible Molecular Drug Target for Management	2020	Current molecular pharmacology	["1874-4702 (electronic)", "1874-4702"]	Bala, Asis and Sengupta, Abhijit and Matsabisa, Motlalepula Gilbert and Chabalala, Hlupheka P.
Anticoagulants in covid-19 therapy: An evidence-based review	2020	International Journal of Pharmaceutical Sciences Review and Research	0976-044X	Sahai, Rajit and Dutta, Siddhartha and Kumar, Tarun
A narrative review of COVID-19: magnesium isoglycyrrhizinate as a potential adjuvant treatment	2021	Annals of palliative medicine	["2224-5839 (electronic)", "2224-5839"]	Tang, Chuanfeng and Ding, Hong and Sun, Yang and Kong, Lingdong and Han, Zhujun
Treatment concerns for bullous pemphigoid in the COVID-19 pandemic era	2020	Dermatologic Therapy	["1396-0296", "1529-8019"]	Azimi, Seyyede Zeinab and Firooz, Alireza and Murrell, Dedee F. and Daneshpazhooh, Maryam AO - Azimi, Seyyede Zeinab; ORCID: http://orcid.org/0000-0001-8213-6056 AO - Firooz, Alireza; ORCID: http://orcid.org/0000-0001-7274-4840 AO - Murrell, Dedee F.; ORCID: http://orcid.org/0000-0003-2971-0199 AO - Daneshpazhooh, Maryam; ORCID: http://orcid.org/0000-0003-1020-8895
Therapeutic strategies for severe COVID-19: a position paper from the Italian Society of Infectious and Tropical Diseases (SIMIT)	2021	Clinical Microbiology and Infection	["1198-743X", "1469-0691"]	Mussini, Cristina and Meschiari, Marianna and Falcone, Marco and Nozza, Silvia and Sagnelli, Caterina and Parrella, Roberto and Petrosillo, Nicola and Mastroianni, Claudio and Cascio, Antonio and Iaria, Chiara and Galli, Massimo and Chirianni, Antonio and Sagnelli, Evangelista and Mazzotta, Francesco and Armignacco, Orlando and Portelli, Vincenzo and Iacobello, Carmelo and Di Perri, Giovanni and …
Multisystem Inflammatory Syndrome in Children Associated with COVID-19: An Interim Review	2021	Journal of Pediatric Infectious Diseases	["1305-7707", "1305-7693"]	Behera, Jyoti R. and Jain, Mukesh Kumar and Sahu, Sanjay K. and Patnaik, Sibabratta
Recent advances in potential drug therapies combating COVID-19 and related coronaviruses-A perspective	2021	Food and Chemical Toxicology	["0278-6915", "1873-6351"]	Nile, Shivraj Hariram and Kai, Guoyin and Nile, Arti and Jalde, Shivkumar AO - Nile, Shivraj Hariram; ORCID: http://orcid.org/0000-0003-3141-5754 AO - Kai, Guoyin; ORCID: http://orcid.org/0000-0001-7586-9067
A contemporary insight of metabolomics approach for COVID-19: Potential for novel therapeutic and diagnostic targets	2020	Nepal Journal of Epidemiology	["2091-0800 (electronic)", "2091-0800"]	Asim, Mohammad and Sathian, Brijesh and Banerjee, Indrajit and Robinson, Jared
Clinical significance of measuring serum cytokine levels as inflammatory biomarkers in adult and pediatric COVID-19 cases: A review	2021	Cytokine	["1043-4666", "1096-0023"]	Liu, Benjamin M. and Martins, Thomas B. and Peterson, Lisa K. and Hill, Harry R. AO - Liu, Benjamin M.; ORCID: http://orcid.org/0000-0003-1225-9936 AO - Martins, Thomas B.; ORCID: http://orcid.org/0000-0003-3116-0800 AO - Peterson, Lisa K.; ORCID: http://orcid.org/0000-0001-8702-1311
Veno-venous extracorporeal membrane oxygenation allocation in the COVID-19 pandemic	2021	Journal of Critical Care	["0883-9441", "1557-8615"]	Murugappan, Kadhiresan R. and Walsh, Daniel P. and Shaefi, Shahzad and Mittel, Aaron and Sontag, David
Chloroquine and Hydroxychloroquine in COVID-19: Practice Implications for Healthcare Professionals	2020	Journal of the College of Physicians and Surgeons Pakistan	["1022-386X", "1681-7168"]	Mallhi, Tauqeer Hussain and Khan, Yusra Habib and Alotaibi, Nasser Hadal and Ahmad, Abrar and Butt, Muhammad hammad and Misbah, Shahzadi
The use of nebulized pharmacotherapies during the COVID-19 pandemic	2020	Therapeutic Advances in Respiratory Disease	["1753-4658", "1753-4666"]	Sethi, Sanjay and Barjaktarevic, Igor Z. and Tashkin, Donald P.
Targeting coagulation activation in severe covid-19 pneumonia: Lessons from bacterial pneumonia and sepsis	2020	European Respiratory Review	["0905-9180", "1600-0617"]	Williams, Andrew and Chambers, Rachel C. and Jose, Ricardo J. and Manuel, Ari and Brown, Jeremy S.
ANAPHYLACTIC SHOCK IN A PREGNANT PATIENT WITH COVID-19 IN THE SETTING OF CONVALESCENT PLASMA TRANSFUSION	2020	Chest	["0012-3692", "1931-3543"]	Mallari, Margaret and Sompalli, Sreeja and Noormohammad, Shaista and Malik, Ishita and Sivaraman, Sivashankar
MASSIVE PULMONARY EMBOLISM TREATED WITH THROMBOLYSIS IN COVID-19: A CASE SERIES	2020	Chest	["0012-3692", "1931-3543"]	Alarcon-Calderon, Amarilys and Celli, Diego and Plate, Thomas and Galo, Jason and Alvarez, Roger
Evaluation of aerosolized epoprostenol in COVID-19 ards patients	2021	Critical Care Medicine	1530-0293	Ammar, Mahmoud and Ammar, Abdalla and Johnson, Jennifer and Owusu, Kent and Gu, Sean and Deshpande, Ranjit and Siner, Jonathan and Hwa, John and Jiang, Wei and Zhao, Hongyu
Outcomes of a COVID-19 recovery program for patients hospitalized with SARS-CoV-2 infection in New York City: A prospective cohort study	2021	PM and R	1934-1482	Hameed, Farah and Palatulan, Eugene and Sood, Vandana and Gellhorn, Alfred and Jaywant, Abhishek and Said, Rami and Lau, Corinna and Layton, Aimee AO - Hameed, Farah; ORCID: http://orcid.org/0000-0002-8193-1055 AO - Gellhorn, Alfred; ORCID: http://orcid.org/0000-0002-6020-780X
Comparison of acute kidney injury in patients with covid-19 and other respiratory infections: A prospective cohort study	2021	Journal of Clinical Medicine	["2077-0383 (electronic)", "2077-0383"]	Diebold, Matthias and Dickenmann, Michael and Schaub, Stefan and Zimmermann, Tobias and Bassetti, Stefano and Breidthardt, Tobias and Siegemund, Martin and Tschudin-Sutter, Sarah and Bingisser, Roland and Heim, Corin and Osswald, Stefan and Kuster, Gabriela M. and Rentsch, Katharina M. and Twerenbold, Raphael
Phase i Trial of High-dose Hydroxychloroquine for the Treatment of Ambulatory Patients with Mild COVID-19: A Study in the Effects of Shifting Public Opinion on Patient Enrollment	2020	Arthritis and Rheumatology	2326-5205	Onkka, Patrick and Reid, Pankti and Ventura, Iazsmin Bauer and Labadie, Brian and Jan, Reem
Current Prevention of COVID-19: Natural Products and Herbal Medicine	2020	Frontiers in Pharmacology	["1663-9812 (electronic)", "1663-9812"]	Huang, Junqing and Huang, Zhongyu and Tao, Gabriel and Liu, Jingwen and Cai, Junming and Chen, Jia-Xu
Eculizumab treatment in patients with COVID-19: Preliminary results from real life ASL Napoli 2 Nord experience	2020	European Review for Medical and Pharmacological Sciences	["1128-3602", "2284-0729"]	Diurno, F. and Cirillo, F. and Bressy, L. and Ferrara, A. and Montisci, A. and D'Amico, M. and Numis, F.G. and Porta, G. and Pagano, A. and Allegorico, E. and Bosso, G. and Serra, C. and Maddaluno, S. and Lo Morello, S. Schiano and Ragozzino, A. and Costanzo, G.D.I. and Tucci, A.G. and Negri, P.D.E. and Marchetti, P. and Gennaro, C.D.I. and Vincenzo, U.D.I. and Sorrentino, I. and Casciotta, A. an…
Treatment of Coronavirus Disease 2019 Patients with Convalescent Plasma Reveals a Signal of Significantly Decreased Mortality	2020	American Journal of Pathology	["0002-9440", "1525-2191"]	Christensen, Paul A. and Castillo, Brian and Chen, Jian and Zhao, Picheng and Rogers, John and Shehabeldin, Ahmed and Joseph, David and Leveque, Christopher and Salazar, Eric and Eagar, Todd N. and Yi, Xin and Bernard, David W. and Graviss, Edward A. and Nguyen, Duc T. and Olsen, Randall J. and Musser, James M. and Lopez, Bevin V. and Gollihar, Jimmy AO - Castillo, Brian; ORCID: http://orcid.org/…
Comparison of acute pneumonia caused by SARS-COV-2 and other respiratory viruses in children: a retrospective multi-center cohort study during COVID-19 outbreak	2021	Military Medical Research	["2095-7467", "2054-9369"]	Ren, Guang-Li and Xie, Guo-Qiang and Zhu, Jie and Tang, Zhen and Ma, Ming-Xin and Wang, Xian-Feng and Xu, Jun and Li, Jun and Meng, Qiong and Huang, Bo and Zhu, Wei-Chun and Lin, Jing and Tang, Cheng-He and Ye, Sheng and Li, Zhuo and Xie, Cong and Wu, Ying-Wen and Liu, Chen-Xi and Yang, Fang and Zhou, Yu-Zong and Zheng, Ying and Wu, Ben-Qing and Lan, Shu-Ling and Chen, Jian-Feng and Ye, Feng and …
Factors associated with survival in older patients affected by COVID-19: A retrospective cohort study	2021	Archives of Gerontology and Geriatrics	["0167-4943", "1872-6976"]	Salvetti, Massimo and Muiesan, Maria L. and Saifi, Erkin Saeed and Giorgi-Pierfranceschi, Matteo and Maninetti, Letizia and Cavalli, Ilaria
Updated guidance on the management of COVID-19: From an american thoracic society/european respiratory society coordinated international task force (29 July 2020)	2020	European Respiratory Review	["0905-9180", "1600-0617"]	Bai, Chunxue and Yang, Dawei and Chotirmall, Sanjay H. and Rello, Jordi and Alba, George A. and Ginns, Leo C. and Rogers, Robert and Krishnan, Jerry A. and Bendstrup, Elisabeth and Burgel, Pierre-Regis and Chalmers, James D. and Chua, Abigail and Crothers, Kristina A. and Duggal, Abhijit and Kim, Yeon Wook and Laffey, John G. and Luna, Carlos M. and Niederman, Michael S. and Raghu, Ganesh and Ram…
Safety and Efficacy of Apixaban for Therapeutic Anticoagulation in Critically Ill ICU Patients with Severe COVID-19 Respiratory Disease	2020	TH Open	["2567-3459", "2512-9465"]	Wenzler, Eric and Engineer, Monaz H. and Benken, Scott T. and Yaqoob, Maidah
Hepatic Disorders With the Use of Remdesivir for Coronavirus 2019	2020	Clinical Gastroenterology and Hepatology	["1542-3565", "1542-7714"]	Thuriot, Samuel and Montastruc, Francois and Durrieu, Genevieve AO - Montastruc, Francois; ORCID: http://orcid.org/0000-0001-7056-8126
Safety and efficacy of anti-il6-receptor tocilizumab use in severe and critical patients affected by coronavirus disease 2019: A comparative analysis	2020	Journal of Infection	["0163-4453", "1532-2742"]	Rossotti, Roberto and Travi, Giovanna and Baiguera, Chiara and Merli, Marco and Puoti, Massimo and Ughi, Nicola and Epis, Oscar Massimiliano and Corradin, Matteo and Moreno, Mauro and Bottiroli, Maurizio and Mondino, Michele and Fumagalli, Roberto and Bellone, Andrea and Basile, Andriano and Ruggeri, Ruggero and Colombo, Fabrizio and Pastori, Stefano and Perno, Carlo Federico and Tarsia, Paolo
Efficacy and safety of favipiravir, an oral RNA-dependent RNA polymerase inhibitor, in mild-to-moderate COVID-19: A randomized, comparative, open-label, multicenter, phase 3 clinical trial	2021	International Journal of Infectious Diseases	["1201-9712", "1878-3511"]	Udwadia, Zarir F. and Singh, Pawan and Barkate, Hanmant and Patil, Saiprasad and Rangwala, Shabbir and Pendse, Amol and Kadam, Jatin and Tandon, Monika and Wu, Wen and Caracta, Cynthia F. AO - Patil, Saiprasad; ORCID: http://orcid.org/0000-0002-4937-3188 AO - Rangwala, Shabbir; ORCID: http://orcid.org/0000-0002-7563-2593 AO - Pendse, Amol; ORCID: http://orcid.org/0000-0001-6333-7098 AO - Kadam, J…
Inflammatory bowel disease management in a romanian tertiary gastroenterology center: Challenges of the COVID-19 pandemic	2020	Journal of Gastrointestinal and Liver Diseases	1841-8724	Vadan, Roxana and Costache, Roxana and Stroie, Tudor and Saizu, Adrian Ionut and Iacob, Razvan and Iacob, Speranta and Gheorghe, Liana and Diculescu, Mircea and Gheorghe, Cristian
Haematological characteristics and risk factors in the classification and prognosis evaluation of COVID-19: a retrospective cohort study	2020	The Lancet Haematology	["2352-3026 (electronic)", "2352-3026"]	Zhou, Fen and Wang, Hongbo and Cai, Liqiong and Xia, Jiahong and Gao, Yong and Wang, Zhihui and Liao, Danying and Luo, Lili and Xu, Min and Wang, Yadan and Tang, Lu and Deng, Jun and Mei, Heng and Hu, Yu and Yin, Ping
Cytokine storm is the cryptic killer behind coronavirus disease-2019 infections, review of the current evidence to identify therapeutic options	2021	Reviews in Medical Microbiology	["0954-139X", "1473-5601"]	Alrahmany, Diaa and Ghazi, Islam M.
Clinical efficacy of antivirals against novel coronavirus (COVID-19): A review	2020	Journal of Infection and Public Health	["1876-0341", "1876-035X"]	Jomah, Shahamah and Asdaq, Syed Mohammed Basheeruddin and Al-Yamani, Mohammed Jaber AO - Asdaq, Syed Mohammed Basheeruddin; ORCID: http://orcid.org/0000-0003-1533-9667
A quadruple blinded placebo controlled randomised trial to evaluate the effectiveness of an Iodine complex for patients with mild to moderate COVID-19 in Pakistan (I-COVID-PK): A structured summary of a study protocol for a randomised controlled trial	2021	Trials	["1745-6215 (electronic)", "1745-6215"]	Ashraf, Sohaib and Saboor, Qazi Abdul and Ashraf, Shoaib and Ashraf, Moneeb and Imran, Muhammad Ahmad and Izhar, Mateen and Kalsoom, Larab and Zahid, Ayesha and Siddiqui, Uzma Nasim and Farooq, Iqra and Ghufran, Muhammad and Khokhar, Romaisa Arshad and Akram, Muhammad Kiwan and Shahid, Iqra and Sohaib Ur Rehman, Muhammad and Humayun, Ayesha and Akmal, Rutaba and Tahir, Arbaz and Ashraf, Sidra and…
Effect of Hydroxychloroquine on Clinical Status at 14 Days in Hospitalized Patients with COVID-19: A Randomized Clinical Trial	2020	JAMA - Journal of the American Medical Association	["0098-7484", "1538-3598"]	Self, Wesley H. and Collins, Sean P. and Semler, Matthew W. and Casey, Jonathan D. and Rice, Todd W. and Leither, Lindsay M. and Brown, Samuel M. and Angus, Derek C. and Brower, Roy G. and Chang, Steven Y. and Eppensteiner, John C. and Filbin, Michael R. and Files, D. Clark and Gibbs, Kevin W. and Ginde, Adit A. and Gong, Michelle N. and Harrell, Frank E. and Lindsell, Christopher J. and Hayden, …
Association between Prolonged Intermittent Renal Replacement Therapy and All-Cause Mortality in COVID-19 Patients Undergoing Invasive Mechanical Ventilation: A Retrospective Cohort Study	2020	Blood Purification	["0253-5068", "1421-9735"]	Yang, Yi and Shi, Jia and Ge, Shuwang and Guo, Shuiming and Xing, Xue and Wang, Yanan and Cheng, Anying and Liu, Qingquan and Li, Junhua and Ning, Yong and He, Fan and Xu, Gang
Recommendations on inpatient treatment of patients with COVID-19	2021	Deutsches Arzteblatt International	1866-0452	Kluge, Stefan and Janssens, Uwe and Welte, Tobias and Weber-Carstens, Steffen and Schalte, Gereon and Spinner, Christoph D. and Malin, Jakob J. and Gastmeier, Petra and Langer, Florian and Wepler, Martin and Westhoff, Michael and Pfeifer, Michael and Rabe, Klaus F. and Hoffmann, Florian and Bottiger, Bernd W. and Weinmann-Menke, Julia and Kersten, Alexander and Berlit, Peter and Haase, Reiner and…
Therapeutic effects and safety of oral Chinese patent medicine for COVID-19: A rapid systematic review and meta-analysis of randomized controlled trials	2021	Complementary Therapies in Medicine	["0965-2299", "1873-6963"]	Liang, Shi-Bing and Fang, Min and Liang, Chang-Hao and Shen, Chen and Yan, Li-Jiao and Han, Mei and Lan, Hui-Di and Hu, Xiao-Yang and Robinson, Nicola and Liu, Jian-Ping AO - Liang, Shi-Bing; ORCID: http://orcid.org/0000-0002-3780-5107 AO - Fang, Min; ORCID: http://orcid.org/0000-0002-7910-9169 AO - Liang, Chang-Hao; ORCID: http://orcid.org/0000-0001-6292-4514 AO - Shen, Chen; ORCID: http://orcid…
AGILE-ACCORD: A Randomized, Multicentre, Seamless, Adaptive Phase I/II Platform Study to Determine the Optimal Dose, Safety and Efficacy of Multiple Candidate Agents for the Treatment of COVID-19: A structured summary of a study protocol for a randomised platform trial	2020	Trials	["1745-6215 (electronic)", "1745-6215"]	Griffiths, Gareth and Fitzgerald, Richard and Jaki, Thomas and Corkhill, Andrea and Marwood, Ellice and Stanton, Louise and Ewings, Sean and Condie, Susannah and Wrixon, Emma and Radford, Mike and Yeats, Sara and Robertson, Jane and Reynolds, Helen and Walker, Lauren and Khoo, Saye and Norton, Andrea and Darby-Dowman, Rachel
Ivermectin to prevent hospitalizations in patients with COVID-19 (IVERCOR-COVID19) a randomized, double-blind, placebo-controlled trial	2021	BMC Infectious Diseases	["1471-2334 (electronic)", "1471-2334"]	Vallejos, Julio and Zoni, Rodrigo and Bangher, Maria and Villamandos, Silvina and Medina, Maria Fernanda and Reynoso, Paola Itati and Sosa, Noelia Carolina and Robledo, Mariana Elizabeth and Aguirre, Maria Gabriela and Bobadilla, Angelina and Campias, Claudia and Segovia, Juan Emanuel and Vernengo, Maria Mercedes and Meza, Elba and Plano, Fabian and Achinelli, Fernando and Ojeda, Jorge and Fariza…
Impact of azithromycin and/or hydroxychloroquine on hospital mortality in covid-19	2020	Journal of Clinical Medicine	["2077-0383 (electronic)", "2077-0383"]	Albani, Filippo and Fusina, Federica and Giovannini, Alessia and Ferretti, Pierluigi and Granato, Anna and Divizia, Danilo and Sabaini, Alessandra and Malpetti, Elena and Natalini, Giuseppe and Prezioso, Chiara and Marri, Marco
Optimizing Hydroxychloroquine Dosing for Patients With COVID-19: An Integrative Modeling Approach for Effective Drug Repurposing	2020	Clinical Pharmacology and Therapeutics	["0009-9236", "1532-6535"]	Garcia-Cremades, Maria and Solans, Belen P. and Hughes, Emma and Ernest, Jacqueline P. and Savic, Radojka M. and Wallender, Erika and Aweeka, Francesca and Luetkemeyer, Anne F.
Assessment of the efficacy and safety of Ribavirin in treatment of coronavirus-related pneumonia (SARS, MERS and COVID-19): A protocol for systematic review and meta-analysis	2020	Medicine	["1536-5964 (electronic)", "1536-5964"]	Xi, Xiuming and Wang, Yinhua and Li, Wen and Jiang, Zhiming and Zhu, Yibing
CSCO ablation expert workshop report: Recommendations for the management of tumor ablation during the coronavirus disease 2019 epidemic	2020	Journal of Cancer Research and Therapeutics	["0973-1482", "1998-4138"]	Shen, Yehua and Cheng, Chien-Shan and Wang, Peng and Meng, Zhiqiang and Zhu, Xu and Lei, Guangyan and Fang, Yong and Pan, Hongming and Li, Hailiang and Fan, Weijun and Huang, Jinhua and Tang, Zhe and Ma, Kuansheng and Li, Xiaoguang and Lin, Zhengyu and Zhuang, Yiping and Ye, Xin and Zhai, Bo and Han, Yue and Xu, Huixiong and Zheng, Rongqin and Chen, Rufu and Yu, Jie and Xu, Dong and Wang, Zhongmin
Severe acute respiratory distress syndrome secondary to coronavirus 2 (SARS-CoV-2)	2020	International Journal of Occupational and Environmental Medicine	["2008-6520", "2008-6814"]	Maveddat, Ashley and Mallah, Haneen and Rao, Sanjana and Ali, Kiran and Sherali, Samir and Nugent, Kenneth
Levatinib treatment for thyroid cancer in COVID era: safety in a patient with lung metastases and SARS-CoV-2 infection	2021	Anti-cancer drugs	["1473-5741 (electronic)", "1473-5741"]	Locantore, Pietro and Del Gatto, Valeria and Corsello, Andrea and Pontecorvi, Alfredo
Review of care and management of pregnant women during COVID-19 pandemic	2020	Taiwanese Journal of Obstetrics and Gynecology	["1028-4559", "1875-6263"]	Goyal, Manu and Singh, Pratibha and Melana, Nitesh
Promising drug repurposing approach targeted for cytokine storm implicated in SARS-CoV-2 complications	2021	Immunopharmacology and Immunotoxicology	["0892-3973", "1532-2513"]	Shawki, May Ahmed and Elsayed, Noha Salah and Mantawy, Eman M. and Said, Riham S.
COVID-19 pandemic: Practical considerations on the organization of an allergy clinic-An EAACI/ARIA Position Paper	2021	Allergy: European Journal of Allergy and Clinical Immunology	["0105-4538", "1398-9995"]	Pfaar, Oliver and Klimek, Ludger and Jutel, Marek and Akdis, Cezmi A. and Zuberbier, Torsten and Bousquet, Jean and Bedbrook, Anna and Onorato, Gabrielle L. and Breiteneder, Heimo and Hoffmann-Sommergruber, Karin and Untersmayr, Eva and Chinthrajah, Sharon and Nadeau, Kari C. and Sampath, Vanitha and Diamant, Zuzana and Eiwegger, Thomas and Fokkens, Wytske J. and Fritsch, Hans-Walter and O'Hehir,…
The use of inhaled Iloprost in COVID-19 ARDS patients: An observational study at the Royal Free Hospital	2020	Intensive Care Medicine Experimental	2197-425X	Zhao, Z. and Yeats, J. and O'farrell, B. and Dhadwal, K. and Banerjee, T. and Adlakha, A.
Rapid Implementation of a Complex, Multimodal Technology Response to COVID-19 at an Integrated Community-Based Health Care System	2020	Applied clinical informatics	["1869-0327 (electronic)", "1869-0327"]	Knighton, Andrew J. and Brunisholz, Kimberly D. and Wolfe, Douglas and Allen, Lauren and Belnap, Thomas W. and Allen, Todd L. and Ranade-Kharkar, Pallavi and Moores Todd, Tamara and Kapsandoy, Seraphine and Ize-Ludlow, Diego and Srivastava, Rajendu
A new framework to identify dental emergencies in the COVID-19 era	2020	Journal of oral science	["1880-4926 (electronic)", "1880-4926"]	Spicciarelli, Valentina and Marruganti, Crystal and Viviano, Massimo and Tortoriello, Mario and Baldini, Nicola and Franciosi, Giovanni and Grandini, Simone and Ferrari, Marco
Developing a holistic contingency plan: Challenges and dilemmas for cancer patients during the COVID-19	2020	Cancer Medicine	["2045-7634 (electronic)", "2045-7634"]	Constantinou, Constantina and Kolokotroni, Ourania and Mosquera, Maria-Cecilia and Heraclides, Alexandros and Demetriou, Christiana and Karayiannis, Peter and Quattrocchi, Annalisa and Charalambous, Andreas AO - Constantinou, Constantina; ORCID: http://orcid.org/0000-0001-6167-4023
Usefulness of echocardiography to detect cardiac involvement in COVID-19 patients	2020	Echocardiography	["0742-2822", "1540-8175"]	Cameli, Matteo and Pastore, Maria Concetta and Mandoli, Giulia Elena and D'Ascenzi, Flavio and Mondillo, Sergio and Valente, Serafina and Soliman Aboumarie, Hatem and Cameli, Paolo and Bigio, Elisa and Franchi, Federico AO - Cameli, Matteo; ORCID: http://orcid.org/0000-0003-3872-8964 AO - Pastore, Maria Concetta; ORCID: http://orcid.org/0000-0002-7223-141X
Nuclear Medicine in the times of COVID-19-expected and possible (unexpected) risks and new safety standards-single institution experience	2020	European Journal of Nuclear Medicine and Molecular Imaging	1619-7089	Vlajkovic, M. and Rajic, M. and Stevic, M. and Kojic, M. and Topic, N. and Velickovic, F. and Kojic, L. and Vranic, L. and Todorovic, N. and Vidojevic, J. and Ignjatovic, G. and Cvetic, S. and Stoiljkovic, P.
Safety and efficacy of anticoagulation in critically ill patients with COVID-19	2021	American Journal of Respiratory and Critical Care Medicine	1535-4970	Shuler, E. and Popa, A. and Barcelona, R. and Giddings, O.K. and Teba, C. and John, A.R. and Hejal, R.B. and Carman, T.
Virological and clinical cure in COVID-19 patients treated with hydroxychloroquine: A systematic review and meta-analysis	2020	Journal of Medical Virology	["0146-6615", "1096-9071"]	Sarma, Phulen and Kaur, Hardeep and Kumar, Harish and Mahendru, Dhruv and Prajapat, Manisha and Shekhar, Nishant and Kumar, Subodh and Singh, Rahul and Singh, Ashutosh and Prakash, Ajay and Medhi, Bikash and Avti, Pramod and Bhattacharyya, Anusuya and Dhibar, Deba Prasad AO - Kaur, Hardeep; ORCID: http://orcid.org/0000-0003-2419-1887 AO - Medhi, Bikash; ORCID: http://orcid.org/0000-0002-4017-641X…
Clinical course and outcomes of severe covid-19: A national scale study	2020	Journal of Clinical Medicine	["2077-0383 (electronic)", "2077-0383"]	Amit, Moran and Sorkin, Alex and Landau, Geva and Chen, Jacob and Karol, Dana and Cohen, Barak and Tsur, Avishai M. and Lev, Shaul and Rozenblat, Tal and Dvir, Ayana and Fridrich, Lidar and Glassberg, Elon and Benov, Avi and Kesari, Shani and Sviri, Sigal and Gelman, Ram and Miller, Asaf and Epstein, Danny and Ben-Avi, Ronny and Matan, Moshe and Jakobson, Daniel J. and Bader, Tarif and Fink, Noam…
Incidence rates of hospitalization and death from COVID-19 in patients with psoriasis receiving biological treatment: A Northern Italy experience	2021	Journal of Allergy and Clinical Immunology	["0091-6749", "1097-6825"]	Gisondi, Paolo and Piaserico, Stefano and Naldi, Luigi and Dapavo, Paolo and Conti, Andrea and Malagoli, Piergiorgio and Marzano, Angelo Valerio and Bardazzi, Federico and Gasperini, Massimo and Cazzaniga, Simone and Costanzo, Antonio and Sacchelli, Lidia and Pezzolo, Elena and Messina, Francesco and Lasagni, Claudia and Bigi, Laura and Cattaneo, Angelo and Giovanni Carrera, Carlo and Arancio, Lu…
Nasopharyngeal Swabs Are More Sensitive Than Oropharyngeal Swabs for COVID-19 Diagnosis and Monitoring the SARS-CoV-2 Load	2020	Frontiers in Medicine	["2296-858X (electronic)", "2296-858X"]	Wang, Huan and Liu, Qian and Zhou, Min and Yu, Mu-Qing and Li, Kai-Yan and Xu, Shu-Yun and Hu, Jing and Xiao, Yao and Yang, Jun-Yi and Yin, Ping and Xu, Dong and Lu, Yan-Jun and Wang, Feng
Review on the potential action mechanisms of Chinese medicines in treating Coronavirus Disease 2019 (COVID-19)	2020	Pharmacological Research	["1043-6618", "1096-1186"]	He, Fan and Huang, Yu-Feng and Bai, Chen and Xie, Ying and Zhou, Hua
Understanding immunopathological fallout of human coronavirus infections including COVID-19: Will they cross the path of rheumatologists?	2020	International Journal of Rheumatic Diseases	["1756-1841", "1756-185X"]	Kabeerdoss, Jayakanthan and Danda, Debashish AO - Kabeerdoss, Jayakanthan; ORCID: http://orcid.org/0000-0002-7852-6657 AO - Danda, Debashish; ORCID: http://orcid.org/0000-0002-2121-0942
Lessons learned 1 year after SARS-CoV-2 emergence leading to COVID-19 pandemic	2021	Emerging Microbes and Infections	["2222-1751 (electronic)", "2222-1751"]	Zhang, Anna Jian-Xia and To, Kelvin Kai-Wang and Sridhar, Siddharth and Chiu, Kelvin Hei-Yeung and Hung, Derek Ling-Lung and Li, Xin and Chung, Tom Wai-Hin and Chan, Jasper Fuk-Woo and Cheng, Vincent Chi-Chung and Yuen, Kwok-Yung and Hung, Ivan Fan-Ngai and Tam, Anthony Raymond AO - To, Kelvin Kai-Wang; ORCID: http://orcid.org/0000-0002-1921-5824 AO - Sridhar, Siddharth; ORCID: http://orcid.org/0…
Emerging technologies for the diagnosis of viral infections and SARS-CoV-2	2020	Gazi Medical Journal	2147-2092	Altindis, Mustafa and Feyzioglu, Bahadir AO - Altindis, Mustafa; ORCID: http://orcid.org/0000-0003-0411-9669 AO - Feyzioglu, Bahadir; ORCID: http://orcid.org/0000-0002-0991-2132
Effectiveness of antiviral and immunomodulatory agents in the treatment of covid-19: A systematic review	2020	Current Respiratory Medicine Reviews	["1573-398X", "1875-6387"]	Khodashahi, Rozita and Naderi, Hamidreza and Bojdy, Amin and Khodashahi, Mandana
Knowledge, attitudes and practices related to the COVID-19 outbreak among Romanian adults with cancer: a cross-sectional national survey	2021	ESMO Open	["2059-7029 (electronic)", "2059-7029"]	Gheorghe, A.S. and Nitipir, C. and Mihaila, R.I. and Kajanto, A.L. and Stanculeanu, D.L. and Negru, S.M. and Mazilu, L. and Gheorghe, A.D. and Marinca, M. and Gafton, B. and Ciuleanu, T.E. and Bot, A.C. and Schenker, M. and Dragomir, R.D. and Stovicek, P.O. and Bandi-Vasilica, M. and Zob, D.L.
QadirVID-19: A fusion inhibitor against Novel Coronavirus-2019 for specific management of COVID-19	2020	Pakistan Journal of Pharmaceutical Sciences	1011-601X	Qadir, Muhammad Imran
Best Practice Recommendations for the Diagnosis and Management of Children With Pediatric Inflammatory Multisystem Syndrome Temporally Associated With SARS-CoV-2 (PIMS-TS; Multisystem Inflammatory Syndrome in Children, MIS-C) in Switzerland	2021	Frontiers in Pediatrics	["2296-2360 (electronic)", "2296-2360"]	Schlapbach, Luregn J. and Marston, Mark and Andre, Maya C. and Grazioli, Serge and Rimensberger, Peter C. and Aebi, Christoph and Agyeman, Philipp and Schobi, Nina and Ritz, Nicole and Albisetti, Manuela and Bailey, Douggl G. N. and Rogdo, Bjarte and Berger, Christoph and Meyer Sauteur, Patrick M. and Blanchard-Rohner, Geraldine and L'Huillier, Arnaud G. and Bressieux-Degueldre, Sabrina and Hofer…
The newly emerged COVID-19 disease: A systemic review	2020	Virology Journal	["1743-422X (electronic)", "1743-422X"]	Abebe, Endeshaw Chekol and Dejenie, Tadesse Asmamaw and Malik, Tabarak and Shiferaw, Mestet Yibeltal AO - Dejenie, Tadesse Asmamaw; ORCID: http://orcid.org/0000-0002-8332-7927
Hyperbaric oxygen therapy in an elderly critical coronavirus disease 2019 patient with endotracheal intubation: clinical effect analysis	2020	Academic Journal of Second Military Medical University	0258-879X	Xiao-Ling, Zhong and Xiao-Lan, Tao and Rui-Yong, Chen and Xiang-Qun, Niu and Yi, Liang and Yan-Chao, Tang
An overview of the safety, clinical application and antiviral research of the COVID-19 therapeutics	2020	Journal of Infection and Public Health	["1876-0341", "1876-035X"]	Wang, Dongyuan and Liu, Yihui and Li, Zigang
Heparin as a therapy for COVID-19: Current evidence and future possibilities	2020	American Journal of Physiology - Lung Cellular and Molecular Physiology	["1040-0605", "1522-1504"]	Hippensteel, Joseph A. and Langou t-Astri, Christophe J. and Colbert, James F. and LaRiviere, Wells B. and Schmidt, Eric P.
Anti-TNF-alpha agents Modulate SARS-CoV-2 Receptors and Increase the Risk of Infection Through Notch-1 Signaling	2021	Frontiers in Immunology	["1664-3224 (electronic)", "1664-3224"]	Keewan, Esra'a and Naser, Saleh A. and Beg, Shazia
Stenoparib, an inhibitor of cellular poly(Adp-ribose) polymerase, blocks replication of the sars-cov-2 and hcov-nl63 human coronaviruses in vitro	2021	mBio	["2161-2129", "2150-7511"]	Stone, Nathan E. and Jaramillo, Sierra A. and Jones, Ashley N. and Vazquez, Adam J. and Martz, Madison and Nunnally, Haley E. and Zarn, Katherine E. and Nottingham, Roxanne and Ng, Ken R. and Versluis, Lora M. and Raniere, Marlee O. and Sahl, Jason W. and Wagner, David M. and Settles, Erik W. and Keim, Paul and French, Christopher T. and Knudsen, Steen
Corticosteroid administration for viral pneumonia: COVID-19 and beyond	2020	Clinical Microbiology and Infection	["1198-743X", "1469-0691"]	Yang, J.-W. and Yang, L. and Luo, R.-G. and Xu, J.-F.
Maternal endothelial dysfunction in HIV-associated preeclampsia comorbid with COVID-19: a review	2021	Hypertension Research	["0916-9636", "1348-4214"]	Naidoo, Nitalia and Naicker, Thajasvarie and Moodley, Jagidesa
Repurposing drugs for COVID-19: Pharmacokinetics and pharmacogenomics of chloroquine and hydroxychloroquine	2020	Pharmacogenomics and Personalized Medicine	["1178-7066 (electronic)", "1178-7066"]	Babayeva, Mariana and Loewy, Zvi
The effect of qigong for pulmonary function and quality of life in patients with covid-19: A protocol for systematic review and meta-analysis	2020	Medicine	["1536-5964 (electronic)", "1536-5964"]	Peng, Jing and Zhong, Hongling and Wu, Zhimin and Zhou, Yaying and Wang, Li and Zhang, Linglin and Wang, Yu and Luo, Wei and Liu, Ya
Liver transplant in a recently COVID-19 positive child with hepatoblastoma	2020	Hepatology	1527-3350	Goss, Matthew and Moreno, Nicolas F. and Munoz, Flor and Heczey, Andras and Ruan, Wenly and Galvan, N. Thao N. and O'Mahony, Christine A. and Rana, Abbas and Cotton, Ronald and Leung, Daniel H. and Goss, John A.
Convalescent plasma efficacy in life-threatening covid-19 patients admitted to the ICU: A retrospective cohort study	2021	Journal of Clinical Medicine	["2077-0383 (electronic)", "2077-0383"]	Abuzakouk, Mohamed and Wahla, Ali and Saleh, Khaled and Badr, Mohamed and Abdallah, Khaled and De Oliveira, Bruno and Nadeem, Ashraf and Varghese, Yeldho and Munde, Dnyaseshwar and Salam, Shameen and Abduljawad, Baraa and Elkambergy, Hussam and Taha, Ahmed and Dibu, Jamil and Bayrlee, Ahmed and Hamed, Fadi and Rahman, Nadeem and Guzman, Jorge and Algora, Manuel and Abdelwareth, Laila and Nusair, …
Blood purification with CytoSorb in critically ill COVID-19 patients: A case series of 26 patients	2021	Artificial Organs	["0160-564X", "1525-1594"]	Nassiri, Amir Ahmad and Koomleh, Azadeh Ahmadi and Sabaghian, Tahereh and Hakemi, Monir Sadat and Miri, Mir Mohammad and Shahrami, Reza AO - Nassiri, Amir Ahmad; ORCID: http://orcid.org/0000-0002-7339-0965
Defining the roles of CPAP and HFOT in the management of COVID-19 hypoxaemic respiratory failure	2020	Intensive Care Medicine Experimental	2197-425X	El-Shakankery, K. and Sismey, G. and Whitford, V. and Goldman, N. and Cai, J. and Fink, D. and Tai, C.
Safety of tocilizumab in patients with COVID-19	2021	American Journal of Respiratory and Critical Care Medicine	1535-4970	Gundling, S. and Popa, A. and Tumbush, C. and Hejal, R.B. and Giddings, O.K. and Teba, C. and John, A.R.
Outcomes in COVID-19 patients on treatment dose anti- coagulation compared to prophylactic dose anti-coagulation	2020	Blood	1528-0020	Kodama, Rich and Kalsi, Amardeep and Singh, Angelica and Vishnuvardhan, Nivetha and Nimkar, Neil and Paul, Sonal and Usta, Soeb and Ashraf, Farah and Mazloom, Anita and Ashfaq, Abeer and Patel, Nisha and Kumarasinghe, Chathula and Khan, Uqba and Gregos, Peter and Weingarten, Jeremy and Patel, Eshan
A Review of Treatment of Coronavirus Disease 2019 (COVID-19): Therapeutic Repurposing and Unmet Clinical Needs	2020	Frontiers in Pharmacology	["1663-9812 (electronic)", "1663-9812"]	Lee, Nan-Yao and Cia, Cong-Tat and Ko, Wen-Chien and Chen, Po-Lin and Hsueh, Po-Ren
Treatment of coronavirus disease 2019	2020	Current opinion in HIV and AIDS	["1746-6318 (electronic)", "1746-6318"]	Hung, Ivan F N
Mesenchymal stromal cells to fight SARS-CoV-2: Taking advantage of a pleiotropic therapy	2021	Cytokine and Growth Factor Reviews	["1359-6101", "1879-0305"]	Barros, Ines and Miranda, Catarina Oliveira and Silva, Antonio and de Almeida, Luis Pereira AO - Miranda, Catarina Oliveira; ORCID: http://orcid.org/0000-0001-5241-8108 AO - Silva, Antonio; ORCID: http://orcid.org/0000-0001-8934-7956
Recent Antiviral Treatment and Vaccination Strategies against SARS-CoV-2	2021	Klinische Monatsblatter fur Augenheilkunde	["0023-2165", "1439-3999"]	Bormann, Maren and Van De Sand, Lukas and Witzke, Oliver and Krawczyk, Adalbert
Targeting SARS-CoV-2 RNA-dependent RNA polymerase: An in silico drug repurposing for COVID-19	2020	F1000Research	["2046-1402", "1759-796X"]	Baby, Krishnaprasad and Maity, Swastika and Nayak, Yogendra and Mehta, Chetan H. and Suresh, Akhil and Nayak, Usha Y. AO - Nayak, Yogendra; ORCID: http://orcid.org/0000-0002-0508-1394
Multidisciplinary, three-dimensional and individualized comprehensive treatment for severe/critical COVID-19	2020	Liver Research	["2542-5684 (electronic)", "2542-5684"]	Anonymous.
Diverse immunological factors influencing pathogenesis in patients with covid-19: A review on viral dissemination, immunotherapeutic options to counter cytokine storm and inflammatory responses	2021	Pathogens	["2076-0817 (electronic)", "2076-0817"]	Rabaan, Ali A. and Al-Ahmed, Shamsah H. and Garout, Mohammed A. and Al-Qaaneh, Ayman M. and Sule, Anupam A and Tirupathi, Raghavendra and Mutair, Abbas Al and Alhumaid, Saad and Hasan, Abdulkarim and Dhawan, Manish and Tiwari, Ruchi and Sharun, Khan and Mohapatra, Ranjan K. and Mitra, Saikat and Emran, Talha Bin and Bilal, Muhammad and Singh, Rajendra and Dhama, Kuldeep and Alyami, Salem A. and A…
Therapeutic effectiveness of interferon-alpha2b against COVID-19: The cuban experience	2020	Journal of Interferon and Cytokine Research	["1079-9907", "1557-7465"]	Pereda, Ricardo and Gonzalez, Daniel and Rivero, Hubert Blas and Rivero, Juan Carlos and Mezquia, Natacha and Perez, Albadio and Lopez, Lissette Del Rosario and Venegas, Rafael and Betancourt, Julio Roberto and Dominguez, Rodolfo Emilio
Challenges and opportunities from targeting inflammatory responses to sars-cov-2 infection: A narrative review	2020	Journal of Clinical Medicine	["2077-0383 (electronic)", "2077-0383"]	Lariccia, Vincenzo and Magi, Simona and Serfilippi, Tiziano and Toujani, Marwa and Amoroso, Salvatore and Gratteri, Santo
30-Day morbidity and mortality of bariatric metabolic surgery in adolescence during the COVID-19 pandemic - The GENEVA study	2021	Pediatric Obesity	["2047-6302", "2047-6310"]	Wiggins, Tom and Super, Jonathan and Singhal, Rishi and Alqahtani, Aayed and Nadler, Evan P. and Ludwig, Christian and Tahrani, Abd and Mahawar, Kamal AO - Singhal, Rishi; ORCID: http://orcid.org/0000-0002-2797-2569
Potential role of oxygen-ozone therapy in treatment of COVID-19 pneumonia	2020	American Journal of Case Reports	["1941-5923 (electronic)", "1941-5923"]	Hernandez, Alberto and Vinals, Montserrat and Isidoro, Tomas and Vilas, Francisco
Aerosol containment device for airway management of patients with COVID-19: a narrative review	2021	Journal of Anesthesia	["0913-8668", "1438-8359"]	Saito, Tomoyuki and Asai, Takashi
Endothelin antagonism and sodium glucose Co-transporter 2 inhibition. A potential combination therapeutic strategy for COVID-19	2021	Pulmonary Pharmacology and Therapeutics	["1094-5539", "1522-9629"]	Fisk, Marie and Althage, Magnus and Moosmang, Sven and Greasley, Peter J. and Cope, Andrew P. and Galloway, James and Hall, Frances and Jayne, David RW. and Wilkinson, Ian B. and Cheriyan, Joseph and Ambery, Philip AO - Althage, Magnus; ORCID: http://orcid.org/0000-0001-9083-943X AO - Galloway, James; ORCID: http://orcid.org/0000-0002-1230-2781 AO - Cheriyan, Joseph; ORCID: http://orcid.org/0000-…
Veno-venous extracorporeal membrane oxygenation and prone ventilation for therapeutic management of COVID-19	2020	Acute Medicine and Surgery	["2052-8817 (electronic)", "2052-8817"]	Kasai, Takehiko and Bunya, Naofumi and Wada, Kenshiro and Kakizaki, Ryuichiro and Mizuno, Hirotoshi and Inoue, Hiroyuki and Uemura, Shuji and Narimatsu, Eichi and Takahashi, Satoshi and Takeda, Shinhiro AO - Bunya, Naofumi; ORCID: http://orcid.org/0000-0003-3605-402X AO - Wada, Kenshiro; ORCID: http://orcid.org/0000-0002-5595-9054 AO - Kakizaki, Ryuichiro; ORCID: http://orcid.org/0000-0002-6914-5…
Repurposing minocycline for COVID-19 management: mechanisms, opportunities, and challenges	2020	Expert Review of Anti-Infective Therapy	["1478-7210", "1744-8336"]	Singh, Harmanjit and Kakkar, Ashish Kumar and Chauhan, Prerna
Pharmacological Agents Targeting Thromboinflammation in COVID-19: Review and Implications for Future Research	2020	Thrombosis and Haemostasis	0340-6245	Burton, John R. and Der Nigoghossian, Caroline and Chuich, Taylor and Nouri, Shayan Nabavi and Dreyfus, Isaac and Driggin, Elissa and Sethi, Sanjum and Batra, Jaya and Clerkin, Kevin J. and Uriel, Nir and Bikdeli, Behnood and Madhavan, Mahesh V. and Gupta, Aakriti and Francese, Dominic P. and Kirtane, Ajay and Leon, Martin B. and Parikh, Sahil A. and Jimenez, David and Sehgal, Kartik and Gibson, …
Remdesivir versus standard of care in moderate to severe COVID-19 patients: A retrospective study	2021	Journal of Clinical and Diagnostic Research	["2249-782X", "0973-709X"]	Kumar, J.M. Jeetendra and Vaibhav, S.B. and Avinash, H.R. and Pratheek, P.
Effect of high-dose intravenous vitamin C on prognosis in patients with SARS-CoV-2 pneumonia	2021	Medicina Clinica	["0025-7753", "1578-8989"]	Suna, Kavurgaci and Melahat, Uzel Sener and Murat, Yildiz and Figen, Ozturk Ergur and Ayperi, Ozturk AO - Murat, Yildiz; ORCID: http://orcid.org/0000-0002-9625-9994 AO - Ayperi, Ozturk; ORCID: http://orcid.org/0000-0003-0692-4784
Clinical characteristics and outcomes of patients with COVID-19 treated with convalescent plasma in Miami, Florida	2020	Open Forum Infectious Diseases	2328-8957	Anjan, Shweta and Raccamarich, Patricia and Skiada, Dimitra and Serota, David P. and Beauchamps, Laura and Bertran-Lopez, Jovanna and Wu, Yanyun and Alcaide, Maria L. and Cuartas, Miriam Andrea Duque and Ayoade, Folusakin and Quiroz, Tanya R. and Barreto, Irma and Doblecki-Lewis, Susanne and Salguero, Douglas and Gonzales-Zamora, Jose and Montgomerie, Emily K. and Abbo, Lilian M.
Drug-Drug Interactions and Prescription Appropriateness in Patients with COVID-19: A Retrospective Analysis from a Reference Hospital in Northern Italy	2020	Drugs and Aging	["1170-229X", "1179-1969"]	Cattaneo, Dario and Pasina, Luca and Maggioni, Aldo Pietro and Giacomelli, Andrea and Oreni, Letizia and Covizzi, Alice and Bradanini, Lucia and Schiuma, Marco and Antinori, Spinello and Ridolfo, Annalisa and Gervasoni, Cristina AO - Gervasoni, Cristina; ORCID: http://orcid.org/0000-0002-4922-6495
Comparative effectiveness of Lopinavir/Ritonavir-based regimens in COVID-19	2021	Clinical and Experimental Pharmacology and Physiology	["0305-1870", "1440-1681"]	Qu, Jian and Li, Guo-Hua and Wang, Jiao-Jiao and Lu, Qiong and He, Ge-Fei and Huang, Juan-Juan and Chen, Ying and Qu, Qiang and Chen, Xiang-Yu AO - Qu, Jian; ORCID: http://orcid.org/0000-0002-6694-2450
Epidemiological surveillance of common respiratory viruses in patients with suspected COVID-19 in Southwest China	2020	BMC Infectious Diseases	["1471-2334 (electronic)", "1471-2334"]	Si, Yanjun and Zhao, Zhenzhen and Zhong, Huiyu and Liu, Tangyuheng and Wang, Minjin and Song, Xingbo and Ying, Binwu and Chen, Rong and Li, Weimin
Ventilator-associated pneumonia in patients with SARS-COV-2-associated acute respiratory failure requiring mechanical ventilation: A retrospective cohort study	2020	Open Forum Infectious Diseases	2328-8957	Luyt, Charles-Edouard and Vidal, Pauline and Burrel, Sonia and Hekimian, Guillaume and Brechot, Nicolas and Schmidt, Matthieu and Combes, Alain and Boutolleau, David and Robert, Jerome and Chastre, Jean
COVID-19 in Children With Cancer: A Single Low-Middle Income Center Experience	2020	Journal of pediatric hematology/oncology	["1536-3678 (electronic)", "1536-3678"]	Ragab, Iman A. and Elsherif, Nayera H K and Makkeyah, Sara and Mostafa, Salwa and Eltonbary, Khadiga and Matbouly, Safa and Goma, Heba and Ebeid, Fatma S E and El-Sayed, Manal H. and Mostafa, Aya and Agwa, Sara H. and Hafez, Hala M. and Girgis, Samia and El Gendy, Yasmin G.
Efficacy and safety of Xiyanping for COVID-2019: A protocol for systematic review and meta-analysis	2020	Medicine	["1536-5964 (electronic)", "1536-5964"]	Zhou, Hui and Chen, Dongqiong and Zhang, Yuan and Zhu, Qianru and Yang, Yan and Liu, Yan and Gong, Guangming and Xie, Chunguang
Early Intervention for the Treatment of Acute Laryngeal Injury after Intubation	2021	JAMA Otolaryngology - Head and Neck Surgery	2168-6181	Lowery, Anne S. and Malenke, Jordan A. and Bolduan, Alyssa J. and Shinn, Justin and Wootten, Christopher T. and Gelbard, Alexander
Are All Patients with Cancer at Heightened Risk for Severe Coronavirus Disease 2019 (COVID-19)-	2021	Clinical Infectious Diseases	["1058-4838", "1537-6591"]	Chamilos, Georgios and Lionakis, Michail S and Kontoyiannis, DImitrios P
Pneumatosis Intestinalis in the Setting of COVID-19: A Single Center Case Series From New York	2021	Frontiers in Medicine	["2296-858X (electronic)", "2296-858X"]	Miyara, Santiago J. and Metz, Christine N. and Zanos, Stavros and Zafeiropoulos, Stefanos and Grodstein, Elliot and McCann-Molmenti, Alexia and Cho, Young Min and Hoffman, Hannah B. and Guevara, Sara and Hayashida, Kei and Takegawa, Ryosuke and Shinozaki, Koichiro and Yagi, Tsukasa and Aoki, Tomoaki and Nishikimi, Mitsuaki and Choudhary, Rishabh C. and Becker, Lance B. and Shoaib, Muhammad and Mo…
Case series of COVID-19 in patients with myasthenia gravis: a single institution experience	2021	Acta Neurologica Belgica	["0300-9009", "2240-2993"]	Zupanic, Sven and Peric Situm, Martina and Majdak, Maja and Karakas, Mirna and Sporis, Davor and Basic, Silvio AO - Zupanic, Sven; ORCID: http://orcid.org/0000-0002-7053-5460
Remdesivir therapy in acute lymphoblastic leukemia: A case series	2021	Pediatric Blood and Cancer	1545-5017	Allison, Jenna and Leyden, Lindsey and Raulji, Chittalsinh
Clinical Characteristics and Outcome for Four SARS-CoV-2-infected Cancer Patients Treated with Immune Checkpoint Inhibitors	2020	European Urology	["0302-2838", "1873-7560"]	Szabados, Bernadett and Choy, Julia and Powles, Thomas and Abu-Ghanem, Yasmin and Grant, Michael and Bex, Axel
Spontaneous pneumothorax in covid-19 patients treated with high-flow nasal cannula outside the ICU: A case series	2021	International Journal of Environmental Research and Public Health	["1661-7827", "1660-4601"]	Nalewajska, Magdalena and Feret, Wiktoria and Wojczynski, Lukasz and Wisniewska, Magda and Witkiewicz, Wojciech and Kotfis, Katarzyna
Bilateral COVID-19 pneumoniaa-a case series	2020	European Geriatric Medicine	1878-7657	MarAn-Epelde, Itxaso and GarcAa-Baztan, Agurne and Gonzalez-GlarAa, Belen and Gonzalo-Lazaro, MarAa and Chen, Chenhui and Pozo-Vico, Ana SofAa and CasasHerrero, A Lvaro and RodrAguez-Sanchez, Isabel and Cuevas-Lara, Cesar and Zambom-Ferraresi, Fabricio
Clinical management of hypertension, inflammation and thrombosis in hospitalized covid-19 patients: Impact on survival and concerns	2021	Journal of Clinical Medicine	["2077-0383 (electronic)", "2077-0383"]	Martinez-botia, Patricia and Acebes-huerta, Andrea and Bernardo, Angel and Caro, Alberto and Martinez-carballeira, Daniel and Soto, Inmaculada and Leoz, Blanca and Palomo-antequera, Carmen and Gutierrez, Laura
SARS-CoV-2 in pediatric patients with pulmonary disorders: A single center experience	2021	American Journal of Respiratory and Critical Care Medicine	1535-4970	Johnson, B. and Bhandari, A. and Planet, P.J. and Cheng, P.
Characteristics and outcomes of solid organ transplant patients with COVID-19 at a north texas community based transplant center	2020	Hepatology	1527-3350	Patel, Shruti and Akhtar, Rabia and Oduor, Hellen and Mehta, Ashwini and Mantry, Parvez S. and Braun, David and Acharya, Priyanka
No significant association between dipeptidyl peptidase-4 inhibitors and adverse outcomes of COVID-19	2020	World Journal of Clinical Cases	["2307-8960 (electronic)", "2307-8960"]	Zhou, Jiang-Hua and Wu, Bin and Wang, Wen-Xin and Cheng, Xu and Qin, Juan-Juan and Liu, Ye-Mao and Li, Hao-Miao and Lei, Fang and Zhang, Xiao-Jing and Cai, Jing-Jing and Zhou, Feng and Zhu, Li-Hua and She, Zhi-Gang and Yang, Juan and Li, Hong-Liang and Zhang, Xin
Early mortality in hip fracture patients admitted during first wave of the COVID-19 pandemic in Northern Italy: a multicentre study	2021	Journal of Orthopaedics and Traumatology	["1590-9921", "1590-9999"]	Dallari, Dante and Cimatti, Pietro and Zagra, Luigi and D'Apolito, Rocco and Guindani, Nicola and Castelli, Claudio Carlo and Bove, Federico and Casiraghi, Alessandro and Catani, Fabio and D'Angelo, Fabio and Franceschini, Massimo and Masse, Alessandro and Momoli, Alberto and Mosconi, Mario and Ravasi, Flavio and Rivera, Fabrizio and Zatti, Giovanni AO - Zagra, Luigi; ORCID: http://orcid.org/0000…
Role of university hospitals in Bavaria during the COVID-19 pandemic	2021	Medizinische Klinik - Intensivmedizin und Notfallmedizin	["2193-6218", "2193-6226"]	Dommasch, M. and Kanz, K.-G. and Zimmermann, M. and Spinner, C.D.
Triage process for the assessment of coronavirus disease 2019-positive patients with cancer: The ONCOVID prospective study	2021	Cancer	["0008-543X", "1097-0142"]	Indini, Alice and Ghidini, Michele and Rijavec, Erika and Bareggi, Claudia and Galassi, Barbara and Gambini, Donatella and Ceriani, Rosalia and Grossi, Francesco and Cattaneo, Monica and Ceriotti, Ferruccio and Berti, Emilio AO - Indini, Alice; ORCID: http://orcid.org/0000-0001-8686-4106 AO - Grossi, Francesco; ORCID: http://orcid.org/0000-0001-8412-3136
Clinical features of patients with coronavirus disease 2019 from a designated hospital in Beijing, China	2020	Journal of Medical Virology	["0146-6615", "1096-9071"]	Sun, Lijun and Bi, Jingfeng and Shen, Lijun and Fan, Junfen and Gu, Fengjun and Hu, Mei and An, Yiran and Zhou, Qing and Fan, Huahao AO - Sun, Lijun; ORCID: http://orcid.org/0000-0001-8681-6980 AO - Bi, Jingfeng; ORCID: http://orcid.org/0000-0002-4114-4372 AO - Shen, Lijun; ORCID: http://orcid.org/0000-0002-0347-7432 AO - Fan, Junfen; ORCID: http://orcid.org/0000-0003-1892-5768 AO - Gu, Fengjun; …
Clinical characteristics and progression of COVID-19 confirmed cases admitted to a single British clinical centre-A brief case series report	2021	International Journal of Clinical Practice	["1368-5031", "1742-1241"]	Conway, Joanne and Gould, Anna and Westley, Richard and Raju, Suneil A. and Oklopcic, Anja and Broadbent, Alex and Abdelhafiz, Ahmed H. AO - Abdelhafiz, Ahmed H.; ORCID: http://orcid.org/0000-0001-9098-6202
SARS-CoV-2 infection in children, clinical characteristics, diagnostic findings and therapeutic interventions at a tertiary care center in Riyadh, Saudi Arabia	2021	Journal of Infection and Public Health	["1876-0341", "1876-035X"]	Al Johani, Sameera M. and Alharbi, Musaed and Kazzaz, Yasser M. and Hameed, Tahir and Alqanatish, Jubran and Alkhalaf, Hamad and Alsadoon, Alaa and Alayed, Maria and Hussien, Shahad Abu and Shaalan, Mohammed Al AO - Alharbi, Musaed; ORCID: http://orcid.org/0000-0001-7723-9712 AO - Alsadoon, Alaa; ORCID: http://orcid.org/0000-0003-3416-3281
Application of integrative medicine protocols in treatment of coronavirus disease 2019	2020	Chinese Traditional and Herbal Drugs	0253-2670	Han, Yuan-Yuan and Zhao, Meng-Ran and Shi, Yao and Zhou, Shui-Ping and He, Yi and Song, Zhao-Hui
In silico validation of coumarin derivatives as potential inhibitors against Main Protease, NSP10/NSP16-Methyltransferase, Phosphatase and Endoribonuclease of SARS CoV-2	2020	Journal of Biomolecular Structure and Dynamics	["0739-1102", "1538-0254"]	Maurya, Akhilesh Kumar and Mishra, Nidhi
Treatment with eltrombopag of severe immune thrombocytopenia and hemolytic anemia associated with COVID-19 pneumonia: a case report	2021	Therapeutic Advances in Hematology	["2040-6207", "2040-6215"]	Gruden, Gabriella and Camerino, Enrica and Capriotti, Serena and Canepa, Silvia and Scandella, Michela and Durazzo, Marilena and Beggiato, Eloise and Avolio, Maria and Pittalunga, Fabrizia and Barutta, Federica
Characteristics and Developments in Mesenchymal Stem Cell Therapy for COVID-19: An Update	2021	Stem Cells International	["1687-9678 (electronic)", "1687-9678"]	Sang, Lu and Guo, Xiaoqin and Shi, Jie and Hou, Shike and Fan, Haojun and Lv, Qi AO - Sang, Lu; ORCID: http://orcid.org/0000-0002-1703-5344 AO - Guo, Xiaoqin; ORCID: http://orcid.org/0000-0003-1647-4385 AO - Shi, Jie; ORCID: http://orcid.org/0000-0001-8921-9559 AO - Hou, Shike; ORCID: http://orcid.org/0000-0001-6097-0867 AO - Fan, Haojun; ORCID: http://orcid.org/0000-0003-1111-0232 AO - Lv, Qi; O…
Pleural complications in patients with coronavirus disease 2019 (COVID-19): How to safely apply and follow-up with a chest tube during the pandemic?	2020	European Journal of Cardio-thoracic Surgery	["1010-7940", "1873-734X"]	Ceylan, Kenan Can and Batihan, Guntug and Yazgan, Serkan and Gursoy, Soner and Kirakli, Sami Cenk and Ataman, Sena
Timing of invasive mechanic ventilation in critically ill patients with coronavirus disease 2019	2020	Journal of Trauma and Acute Care Surgery	["2163-0755", "2163-0763"]	Zhang, Qian and Li, Sumeng and Zheng, Xin and Chen, Liangkai and Shen, Jun and Jiang, Cheng and Ma, Haoli and Lin, Lian and Zhao, Yan and Zhang, Wenkai
Post-exposure prophylaxis or pre-emptive therapy for severe acute respiratory syndrome coronavirus 2 (SARS-CoV-2): study protocol for a pragmatic randomized-controlled trial	2020	Canadian Journal of Anesthesia	["0832-610X", "1496-8975"]	Lother, Sylvain A. and Abassi, Mahsa and Lofgren, Sarah M. and Okafor, Elizabeth C. and Pastick, Katelyn A. and Pullen, Matthew F. and Rajasingham, Radha and Skipper, Caleb P. and Boulware, David R. and Schwartz, Ilan and Agostinis, Alyssa and Bangdiwala, Ananta S. and Engen, Nicole and Hullsiek, Kathy H. and Cheng, Matthew P. and Drobot, Glen and Kelly, Lauren E. and Lee, Todd C. and McDonald, E…
Early use of nitazoxanide in mild COVID-19 disease: Randomised, placebo-controlled trial	2021	European Respiratory Journal	["0903-1936", "1399-3003"]	Rocco, Patricia R.M. and Silva, Pedro L. and Cruz, Fernanda F. and Luiz, Ronir R. and e Silva, Jose Roberto Lapa and Melo, Marco Antonio C. and Magri, Erick and Tierno, Paulo F.G.M.M. and de Moraes, Nara F. and Moura, Marcos A. and Goncalves, Jose Mario J. and de Oliveira, Luis Frederico G. and Carbonieri, Melanie N. and Lima, Cristiano C. and Dos Santos, Ivonise S. and Dos Santos, Ezequiel A. an…
Association of clinical factors and recent anticancer therapy with COVID-19 severity among patients with cancer: a report from the COVID-19 and Cancer Consortium	2021	Annals of Oncology	["0923-7534", "1569-8041"]	Grivas, P. and Lyman, G.H. and Nakasone, E.S. and Tachiki, L. and Wise-Draper, T.M. and Grover, P. and Gulati, S. and Park, C. and French, B. and Hennessy, C. and Hsu, C.-Y. and Shyr, Y. and Rini, B.I. and Mishra, S. and Johnson, D.B. and Tucker, M.D. and Warner, J.L. and Li, X. and Hausrath, D.J. and Choueiri, T.K. and Bakouny, Z. and Curran, C. and Schmidt, A.L. and Painter, C.A. and Peters, S.…
More than loss of taste and smell: burning watering eyes in coronavirus disease 2019	2020	Clinical Microbiology and Infection	["1198-743X", "1469-0691"]	Rokohl, Alexander C. and Loreck, Niklas and Wawer Matos, Philomena A. and Zwingelberg, Sarah and Grajewski, Rafael S. and Heindl, Ludwig M. and Augustin, Max and Lehmann, Clara and Dewald, Felix and Klein, Florian
Perspectives on glucocorticoid treatment for COVID-19: a systematic review	2021	Pharmacological Reports	1734-1140	Cordeiro, Leonardo P. and Linhares, Eduarda O. N. N. and Nogueira, Fernanda G. O. and Moreira-Silva, Daniel and Medeiros-Lima, Daniel J. M. AO - Medeiros-Lima, Daniel J. M.; ORCID: http://orcid.org/0000-0003-4930-0533
Clinical features of 69 cases with coronavirus disease 2019 in Wuhan, China	2020	Clinical Infectious Diseases	["1058-4838", "1537-6591"]	Wang, Zhongliang and Li, Qianwen and Wen, Lu and Zhang, Ruiguang and Yang, Bohan
Case Report: The Coronavirus Disease 2019 (COVID-19) Pneumonia With Multiple Thromboembolism	2020	Frontiers in Neurology	["1664-2295 (electronic)", "1664-2295"]	Cao, Tingting and Xie, Huabing and Zhang, Guqin and Pellegrini, Emily and Li, Jin and Chen, Xiaoxing and Pan, Huaqin
Korean clinical practice guidelines for preventing transmission of coronavirus disease 2019 (COVID-19) in hemodialysis facilities	2020	Kidney Research and Clinical Practice	["2211-9132", "2211-9140"]	Park, Hayne Cho and Kim, Do Hyoung and Lee, Young-Ki and Yoo, Kyung Don and Kim, Yang-Gyun and Lee, Sang-Ho and Yoon, Hye Eun and Kim, Dong Ki and Kim, Yon Su and Kim, Seong Nam and Kim, Myeong Sung and Jung, Yoon Chul
Severe Acute Respiratory Syndrome Coronavirus -2 (SARS-CoV-2): A Review on Pathophysiology, Diagnosis and Investigational Therapeutics	2021	Current medicinal chemistry	["1875-533X (electronic)", "1875-533X"]	Sharma, Rahul and Khokhar, Dharmendra and Geda, Arvind Kumar and Gupta, Bhanushree and Ghosh, Kallol Kumar and Saxena, Purnendu and Kuca, Kamil
Corticosteroids and secondary infections: An insight into coronavirus disease-2019	2021	Asian Journal of Pharmaceutical and Clinical Research	["0974-2441", "2455-3891"]	Neela, Bhargavi and Jakkula, Shirisha and Mujeebuddin and Gaur, Ravindra Pratap
Novel coronavirus (SARS-CoV-2) pandemic: Overview and current status	2020	Flora	["1300-932X", "2602-2842"]	Alp, Sehnaz and Unal, Serhat
Primer design for quantitative real-time PCR for the emerging Coronavirus SARS-CoV-2	2020	Theranostics	["1838-7640 (electronic)", "1838-7640"]	Li, Dandan and Zhang, Jiawei and Li, Jinming
Bi-Digital O-Ring Test (BDORT), coupled with advanced bioinformatic and Artificial Intelligence (AI) tools of Molecular Docking, to create natural products consisted from cold pressed and etheric oils, for treatment of COVID-19 infection, from SARS-CoV-2; Natural products to bind molecular determinants in SARS-CoV-2	2021	Acupuncture and Electro-Therapeutics Research	0360-1293	Turini, Stefano and Dunjic, Momir and Krstic, Dejan and Dunjic, Katarina and Stanisic, Miodrag and Rajevic, Bojan
Hypothesis for potential pathogenesis of SARS-CoV-2 infection-a review of immune changes in patients with viral pneumonia	2020	Emerging Microbes and Infections	["2222-1751 (electronic)", "2222-1751"]	Lin, Ling and Lu, Lianfeng and Cao, Wei and Li, Taisheng
Highlight of Immune Pathogenic Response and Hematopathologic Effect in SARS-CoV, MERS-CoV, and SARS-Cov-2 Infection	2020	Frontiers in Immunology	["1664-3224 (electronic)", "1664-3224"]	Yarmishyn, Aliaksandr A. and Lai, Wei-Yi and Liang, Yanwen and Wang, Mong-Lien and Chien, Chian-Shiu and Yang, Yi-Ping and Luo, Yung-Hung and Lin, Yi-Tsung and Chen, Yann-Jang and Chang, Pei-Ching and Chiou, Shih-Hwa
Existing drugs considered as promising in covid-19 therapy	2021	International Journal of Molecular Sciences	["1661-6596", "1422-0067"]	Janik, Edyta and Niemcewicz, Marcin and Podogrocki, Marcin and Bijak, Michal and Saluk-Bijak, Joanna
Combination antiviral therapy with lopinavir/ ritonavir, arbidol and interferon-a1b for COVID-19	2020	Antiviral Therapy	["1359-6535", "2040-2058"]	Xie, Xiangyang and Zeng, Yuan and Liu, Hui and Jiang, Yuanliang
Mesenchymal stem cell alongside exosomes as a novel cell-based therapy for COVID-19: A review study	2021	Clinical Immunology	["1521-6616", "1521-7035"]	Dauletova, Meruyert and Hafsan, Hafsan and Mahhengam, Negah and Zekiy, Angelina Olegovna and Ahmadi, Majid and Siahmansouri, Homayoon
Successful COVID-19 rescue therapy by extra-corporeal membrane oxygenation (ECMO) for respiratory failure: A case report	2020	Patient Safety in Surgery	["1754-9493 (electronic)", "1754-9493"]	Hanna, Jennifer and Kotaru, Chakradhar and Crossno, Joseph and Forrester, Joseph and Firstenberg, Michael S. and Stahel, Philip F. AO - Firstenberg, Michael S.; ORCID: http://orcid.org/0000-0001-6755-5025
Pneumothorax in a patient with pneumonia caused by SARS-CoV-2: A case report	2021	Vojnosanitetski Pregled	["0042-8450", "2406-0720"]	Novkovic, Ljiljana and Cekerevac, Ivan
Reorganization of the working process in ljubljana maternity hospital during SARS-CoV-2 pandemic	2020	Zdravniski Vestnik	["1318-0347", "1581-0224"]	Mesaric, Vita Andreja and Pogacnik, Renata Kosir and Kavsek, Gorazd and Bregar, Andreja Trojner and Steblovnik, Lili and Druskovic, Mirjam
What we know about SARS-CoV-2 and the renin angiotensin system	2020	Kardiovaskulare Medizin	["1423-5528", "1662-629X"]	Armelle, Tchoumi and Urs, Erikson and Nazmi, Krasniqi
Double-Barreled CRISPR Technology as a Novel Treatment Strategy for COVID-19	2020	ACS Pharmacology and Translational Science	["2575-9108 (electronic)", "2575-9108"]	Nalawansha, Dhanusha A. and Samarasinghe, Kusal T. G. AO - Samarasinghe, Kusal T. G.; ORCID: http://orcid.org/0000-0002-2793-1548
Can Levamisole be used in the treatment of COVID-19 patients presenting with diarrhea?	2020	Journal of Infection in Developing Countries	["2036-6590", "1972-2680"]	Uyaroglu, Oguz Abdullah and Guven, Gulay Sain and Gullu, Ibrahim AO - Uyaroglu, Oguz Abdullah; ORCID: http://orcid.org/0000-0003-0440-2026
Potential of Immune-Related Therapy in COVID-19	2020	Frontiers in Pharmacology	["1663-9812 (electronic)", "1663-9812"]	Yuan, Chunjue and Li, Ruoyun and Pan, Yunbao and Liu, Guohong
Role of inflammatory markers in corona virus disease (COVID-19) patients: A review	2020	Experimental Biology and Medicine	["1535-3702", "1535-3699"]	Upadhyay, Jyoti and Tiwari, Nidhi and Ansari, Mohd N AO - Ansari, Mohd N; ORCID: http://orcid.org/0000-0001-8580-3002
COVID-19 and immunosuppression: A review of current clinical experiences and implications for ophthalmology patients taking immunosuppressive drugs	2021	British Journal of Ophthalmology	["0007-1161", "1468-2079"]	Thng, Zheng Xian and De Smet, Marc D. and Lee, Cecilia S. and Gupta, Vishali and Smith, Justine R. and McCluskey, Peter J. and Thorne, Jennifer E. and Kempen, John H. and Zierhut, Manfred and Nguyen, Quan Dong and Pavesio, Carlos and Agrawal, Rupesh AO - Thng, Zheng Xian; ORCID: http://orcid.org/0000-0003-3275-7537 AO - De Smet, Marc D.; ORCID: http://orcid.org/0000-0002-9217-5603 AO - Smith, Jus…
Large pulmonary cavity in COVID-19 cured patient case report	2021	Annals of palliative medicine	["2224-5839 (electronic)", "2224-5839"]	Chen, Ying and Chen, Wanling and Lei, Yujie and Zhou, Jiansheng and Sun, Cong
Regulatory consideration on preparation and clinical use of COVID-19 convalescent plasma	2020	Transfusion and Apheresis Science	["1473-0502", "1878-1683"]	Yilmaz, Soner and Ertugrul Oruc, Nigar and Ozcebe, Osman Ilhami and Azap, Alpay and Cetin, Ahmet Turker and Yenicesu, Idil and Ozturk, Abdullah and Gunduz, Mehmet and Tekin, Ahmet
Three cases of covid-19 pneumonia in female patients in italy who had pulmonary fibrosis on follow-up lung computed tomography imaging	2020	American Journal of Case Reports	["1941-5923 (electronic)", "1941-5923"]	Picchi, Giovanna and Mari, Alessia and Carucci, Anna Cecilia and Iapadre, Nerio and Grimaldi, Alessandro and Ricciardi, Alessandra and Sinatti, Gaia and Cosimini, Benedetta and Balsano, Clara and Di Norcia, Monica
Cerebral venous thrombosis in COVID-19-associated coagulopathy: A case report	2020	Journal of Clinical Neuroscience	["0967-5868", "1532-2653"]	Sugiyama, Yohsuke and Tsuchiya, Takaaki and Ouchi, Aiko and Hara, Natsumi and Yanagawa, Yoshitaka and Tanaka, Ryota and Motoyama, Arata and Takamoto, Takeshi
Perspectives on mesenchymal stem/progenitor cells and their derivates as potential therapies for lung damage caused by COVID-19	2020	World Journal of Stem Cells	["1948-0210 (electronic)", "1948-0210"]	Klimczak, Aleksandra AO - Klimczak, Aleksandra; ORCID: http://orcid.org/0000-0001-6590-4420
Pathophysiology and Potential Therapeutic Candidates for COVID-19: A Poorly Understood Arena	2020	Frontiers in Pharmacology	["1663-9812 (electronic)", "1663-9812"]	Samaddar, Arghadip and Grover, Malika and Nag, Vijaya Lakshmi
A review on currently available potential therapeutic options for covid-19	2020	International Journal of General Medicine	["1178-7074 (electronic)", "1178-7074"]	Moghadam, Solmaz Ohadian
Therapeutic Options for the Treatment of Coronavirus Disease (COVID-19)	2020	Critical Care Nursing Quarterly	["0887-9303", "1550-5111"]	Snawerdt, Jessica and Finoli, Lauren and Bremmer, Derek N. and Cheema, Tariq and Bhanot, Nitin
A 67-year-old woman with sudden hearing loss associated with SARS-CoV-2 infection	2020	American Journal of Case Reports	["1941-5923 (electronic)", "1941-5923"]	Lamounier, Pauliana and Goncalves, Victoria Franco and Ramos, Hugo Valter Lisboa and Gobbo, Debora Aparecida and Costa, Claudiney Candido and Teixeira, Racine Procopio and Dos Reis, Paulo Cesar and Bahmad, Fayez
Perspectives on repurposed drugs based on globally accepted therapeutic guidelines to combat SARS-CoV-2 infection	2021	Drug, Healthcare and Patient Safety	["1179-1365 (electronic)", "1179-1365"]	Rosalia, Rina
Seroprevalence of SARS-CoV-2-specific antibodies in cancer outpatients in Madrid (Spain): A single center, prospective, cohort study and a review of available data	2020	Cancer Treatment Reviews	["0305-7372", "1532-1967"]	Cabezon-Gutierrez, Luis and Custodio-Cabello, Sara and Palka-Kotlowska, Magda and Oliveros-Acebes, Eduardo and Garcia-Navarro, Maria Jose and Khosravi-Shahi, Parham
Humoral and Cellular Responses to mRNA-1273 and BNT162b2 SARS-CoV-2 Vaccines Administered to Hemodialysis Patients	2021	American journal of kidney diseases : the official journal of the National Kidney Foundation	["1523-6838 (electronic)", "1523-6838"]	Broseta, Jose Jesus and Rodriguez-Espinosa, Diana and Bayes, Beatriu and Maduell, Francisco and Rodriguez, Nestor and Soruco, Erica and Mosquera, Maria Del Mar and Marcos, Maria Angeles and Egri, Natalia and Pascal, Mariona and Bedini, Jose Luis
Diagnostic performance of the combined nasal and throat swab in patients admitted to hospital with suspected COVID-19	2021	BMC Infectious Diseases	["1471-2334 (electronic)", "1471-2334"]	Bularga, Anda and Chapman, Andrew R. and Anand, Atul and Doudesis, Dimitrios and Mills, Nicholas L. and Ross, Daniella A. and Koch, Oliver and Perry, Meghan R. and Johannessen, Ingolfur and Templeton, Kate and Jenks, Sara and Shah, Anoop S. V. and Harrison, Kathy and Stables, Catherine and Hume, Ally and Homan, David and Waugh, Catriona and McKay, Jilly and Duncan, Chris and Harkess, Ronnie and G…
Outcomes and risk factors for death in patients with coronavirus disease-2019 (COVID-19) pneumonia admitted to the intensive care units of an Egyptian University Hospital. A retrospective cohort study	2021	Journal of Infection and Public Health	["1876-0341", "1876-035X"]	Nassar, Yasser and Elhadidy, Amr and Elsayed, Marwa and Mostafa, Farouk and Mokhtar, Sherif and Mokhtar, Ahmed and Rady, Ashraf and Eladawy, Akram and Elshazly, Mostafa and Saeed, Mohamed and Buschbeck, Samuel and Sakr, Yasser AO - Sakr, Yasser; ORCID: http://orcid.org/0000-0003-3163-1334
Clinical characteristics and outcomes in elderly with coronavirus disease 2019 in Beijing, China: a retrospective cohort study	2021	Internal and emergency medicine	["1970-9366 (electronic)", "1970-9366"]	Zhang, Wei and Hou, Wei and Jin, Ronghua and Liang, Lianchun and Xu, Bin and Hu, Zhongjie AO - Hu, Zhongjie; ORCID: http://orcid.org/0000-0001-7313-5326
A retrospective controlled cohort study of the impact of glucocorticoid treatment in SARS-CoV-2 infection mortality	2020	Antimicrobial Agents and Chemotherapy	["0066-4804", "1098-6596"]	Fernandez-Cruz, Ana and Callejas-Diaz, Alejandro and Munez-Rubio, Elena and Ruiz-Antoran, Belen and Sancho-Lopez, Aranzazu and Centeno-Soto, Gustavo Adolfo and Javaloyes-Garachana, Laura and Payares-Herrera, Concepcion and Avendano-Sola, Cristina and Munoz-Gomez, Ana and Mills-Sanchez, Patricia and Blanco-Alonso, Silvia and Galan-Gomez, Amy and Valencia-Alijo, Angela and Gomez-Irusta, Javier and …
Thromboprophylaxis with enoxaparin is associated with a lower death rate in patients hospitalized with SARS-CoV-2 infection. A cohort study	2020	EClinicalMedicine	["2589-5370 (electronic)", "2589-5370"]	Albani, Filippo and Sepe, Lilia and Fusina, Federica and Baronio, Manuela and Caminiti, Federica and Di Maio, Antonella and Faggian, Barbara and Franceschetti, Maria Elena and Massari, Marco and Salvaggio, Marcello and Natalini, Giuseppe and Prezioso, Chiara AO - Albani, Filippo; ORCID: http://orcid.org/0000-0001-7116-5740
Influence of Baseline Physical Activity as a Modifying Factor on COVID-19 Mortality: A Single-Center, Retrospective Study	2021	Infectious Diseases and Therapy	["2193-8229", "2193-6382"]	Salgado-Aranda, Ricardo and Nunez-Gil, Ivan and Orozco, A. Josue and Torres-Esquivel, Norberto and Flores-Soler, Jesus and Chamaisse-Akari, Ahmed and Mclnerney, Angela and Vergara-Uzcategui, Carlos and Wang, Lin and Gonzalez-Ferrer, Juan J. and Filgueiras-Rama, David and Canadas-Godoy, Victoria and Perez-Castellano, Nicasio and Macaya-Miguel, Carlos and Perez-Villacastin, Julian AO - Salgado-Aran…
Clinical features for severely and critically ill patients with COVID-19 in shandong: A retrospective cohort study	2021	Therapeutics and Clinical Risk Management	["1176-6336", "1178-203X"]	Xu, Jiawei and Zhang, Jintao and Li, Yu and Pan, Yun and Liu, Tian and Zhao, Jiping and Dong, Liang and Zhou, Shengyu and Sun, Wenqing and Zhang, Fayan and Zhao, Xuesong and Wang, Chunting and Wang, Ximing and Zhang, Wei and Ning, Kang and Yu, Jiguang and Sun, Yunbo and Gao, Feng and Zhang, Rumin and Fu, Chunsheng and Sun, Yu and Ouyang, Xiuhe and Zhang, Fusen and Hu, Qing and Teng, Haifeng and L…
Development of Severe COVID-19 Adaptive Risk Predictor (SCARP), a Calculator to Predict Severe Disease or Death in Hospitalized Patients With COVID-19	2021	Annals of internal medicine	["1539-3704 (electronic)", "1539-3704"]	Wongvibulsin, Shannon and Garibaldi, Brian T. and Antar, Annukka A R and Gupta, Amita and Bollinger, Robert and Robinson, Matthew L. and Wen, Jiyang and Wang, Mei-Cheng and Betz, Joshua F. and Muschelli, John and Bandeen-Roche, Karen and Zeger, Scott L. and Xu, Yanxun and Wang, Kunbo AO - Wongvibulsin, Shannon; ORCID: http://orcid.org/0000-0002-1390-7440 AO - Garibaldi, Brian T.; ORCID: http://or…
Low zinc levels at admission associates with poor clinical outcomes in sars-cov-2 infection	2021	Nutrients	["2072-6643 (electronic)", "2072-6643"]	Vogel-Gonzalez, Marina and Herrera-Fernandez, Victor and Vicente, Ruben and Tallo-Parra, Marc and Perez-Vilaro, Gemma and Diez, Juana and Chillon, Miguel and Nogues, Xavier and Garcia-Giralt, Natalia and Gomez-Zorrilla, Silvia and Lopez-Montesinos, Inmaculada and Arnau-Barres, Isabel and Sorli-Redo, Maria Luisa and Horcajada, Juan Pablo and Guerri-Fernandez, Robert and Pascual, Julio
Direct and indirect impact of covid-19 for patients with immune-mediated inflammatory diseases: A retrospective cohort study	2021	Journal of Clinical Medicine	["2077-0383 (electronic)", "2077-0383"]	Belleudi, Valeria and Rosa, Alessandro C. and Poggi, Francesca R. and Davoli, Marina and Agabiti, Nera and Addis, Antonio and Armuzzi, Alessandro and Nicastri, Emanuele and Goletti, Delia and Diamanti, Andrea Picchianti
Epidemiological and clinical characteristics of suspected COVID-19 patients in the isolation ward in Guangzhou, China: A cohort study	2021	Annals of Translational Medicine	["2305-5839", "2305-5847"]	Li, Shaoqiang and Li, Zhengtu and Chen, Liyan and Cheng, Jing and Zhan, Yangqing and Yang, Feng and Jiang, Qian and Su, Xiaofen and Xie, Yingying and Wu, Zhile and Guo, Wenliang and Gu, Weili and Zhong, Nanshan and Li, Shiyue and Ye, Feng
The history, efficacy, and safety of potential therapeutics: A narrative overview of the complex life of covid-19	2021	International Journal of Environmental Research and Public Health	["1661-7827", "1660-4601"]	Daou, Farah and Abou-Sleymane, Gretta and Faraj, Achraf Al and Badro, Danielle A. and Khanafer, Nagham and Tobaiqy, Mansour
The use of convalescent plasma for pediatric patients with SARS-CoV-2: A systematic literature review	2021	Transfusion and Apheresis Science	["1473-0502", "1878-1683"]	Zaffanello, Marco and Piacentini, Giorgio and Nosetti, Luana and Franchini, Massimo AO - Zaffanello, Marco; ORCID: http://orcid.org/0000-0002-8659-5505
Subcutaneous injection of IFN alpha-2b for COVID-19: An observational study	2020	BMC Infectious Diseases	["1471-2334 (electronic)", "1471-2334"]	Wang, Bo and Li, Diandian and Luo, Fengming and Liu, Tao and Wang, Haohua and Liu, Yanbin
Repurposing of histone deacetylase inhibitors: A promising strategy to combat pulmonary fibrosis promoted by TGF-beta signalling in COVID-19 survivors	2021	Life Sciences	["0024-3205", "1879-0631"]	P, Krishna Murthy and Ravikumar, Vilwanathan and Sivashanmugam, Karthikeyan and Kandasamy, Mahesh and Subbiah, Rajasekaran
The Potential Use of Mesenchymal Stem Cells and Their Derived Exosomes as Immunomodulatory Agents for COVID-19 Patients	2020	Stem Cells International	["1687-9678 (electronic)", "1687-9678"]	Alzahrani, Faisal A. and Ahmad, Abrar and Saadeldin, Islam M. and Kumar, Dipak and Azhar, Esam I. and Siddiqui, Arif Jamal and Kurdi, Bassem and Sajini, Abdulrahim and Alrefaei, Abdulmajeed F. and Jahan, Sadaf AO - Alzahrani, Faisal A.; ORCID: http://orcid.org/0000-0003-0441-4000 AO - Ahmad, Abrar; ORCID: http://orcid.org/0000-0001-9439-7712 AO - Saadeldin, Islam M.; ORCID: http://orcid.org/0000-…
Mesenchymal stem cell therapy for acute respiratory distress syndrome: from basic to clinics	2020	Protein and Cell	["1674-800X", "1674-8018"]	Qin, Hua and Zhao, Andong AO - Qin, Hua; ORCID: http://orcid.org/0000-0002-5128-8986
Direct hemoperfusion using a polymyxin B-immobilized polystyrene column for COVID-19	2021	Journal of Clinical Apheresis	["0733-2459", "1098-1101"]	Katagiri, Daisuke and Kondo, Isao and Hinoshita, Fumihiko and Ishikane, Masahiro and Ide, Satoshi and Nakamura, Keiji and Nakamoto, Takato and Nomoto, Hidetoshi and Akiyama, Yutaro and Miyazato, Yusuke and Suzuki, Tetsuya and Kinoshita, Noriko and Ohmagari, Norio and Asai, Yusuke and Izumi, Shinyu and Takasaki, Jin and Suzuki, Manabu and Hashimoto, Masao and Sakamoto, Keita and Kusaba, Yusaku and…
COVID-19: Clinical characteristics and molecular levels of candidate compounds of prospective herbal and modern drugs in Indonesia	2020	Pharmaceutical Sciences	["1735-403X", "2383-2886"]	Tungadi, Robert and Tuloli, Teti Sutriyati and Abdulkadir, Widysusanti and Thomas, Nurain and Madania and Hasan, Ani Mustapa and Sapiun, Zulfiayu
COVID-19 pneumonia treated with ultra-low doses of radiotherapy (ULTRA-COVID study): a single institution report of two cases	2021	Strahlentherapie und Onkologie	["0179-7158", "1439-099X"]	Moreno-Olmedo, Elena and Suarez-Gironzini, Vladimir and Lopez, Escarlata and Perez, Manuel and Filigheddu, Teresa and Minguez, Cristina and Sanjuan-Sanjuan, Alba and Gonzalez, Jose A. and Rivas, Daniel and Gorospe, Luis and Larrea, Luis AO - Lopez, Escarlata; ORCID: http://orcid.org/0000-0001-5239-3852
Pediatric Neurosurgery After the COVID-19 Pandemic: Management Strategies from a Single Pediatric Hospital in Italy	2021	World Neurosurgery	["1878-8750", "1878-8769"]	Ceraudo, Marco and Balestrino, Alberto and Macrina, Gianni and Cama, Armando and Piatelli, Gianluca and Consales, Alessandro AO - Ceraudo, Marco; ORCID: http://orcid.org/0000-0003-0259-5434 AO - Balestrino, Alberto; ORCID: http://orcid.org/0000-0002-0233-1992
Screening of FDA Approved Drugs Against SARS-CoV-2 Main Protease: Coronavirus Disease	2021	International Journal of Peptide Research and Therapeutics	["1573-3149", "1573-3904"]	Balakrishnan, Vijayakumar and Lakshminarayanan, Karthik AO - Balakrishnan, Vijayakumar; ORCID: http://orcid.org/0000-0002-3570-4732
New perspectives for the ambulatory or early treatment of COVID-19	2020	Medicina Interna de Mexico	0186-4866	Zuniga-Blanco, Brenda L. and Enriquez-Macias, Maria De Lourdes and Pruneda-Alvarez, Lucia G. and Fyda, Jamie
Chinese medicine for COVID-19: A protocol for systematic review and meta-analysis	2020	Medicine	["1536-5964 (electronic)", "1536-5964"]	Chen, Huizhen and Xie, Ziyan and Zhu, Yuxia and Chen, Qiu and Xie, Chunguang
Significantly Decreased Mortality in a Large Cohort of Coronavirus Disease 2019 (COVID-19) Patients Transfused Early with Convalescent Plasma Containing High-Titer Anti-Severe Acute Respiratory Syndrome Coronavirus 2 (SARS-CoV-2) Spike Protein IgG	2021	American Journal of Pathology	["0002-9440", "1525-2191"]	Christensen, Paul A. and Castillo, Brian and Chen, Jian and Zhao, Picheng and Rogers, John and Shehabeldin, Ahmed and Joseph, David and Leveque, Christopher and Masud, Faisal and Salazar, Eric and Eagar, Todd N. and Yi, Xin and Bernard, David W. and Graviss, Edward A. and Nguyen, Duc T. and Olsen, Randall J. and Musser, James M. and Lopez, Bevin V. and Gollihar, Jimmy AO - Castillo, Brian; ORCID:…
Comparison of clinical characteristics between patients with Coronavirus disease 2019 (COVID-19) who retested RT-PCR positive versus negative: A retrospective study of data from Nanjing	2020	Journal of Thoracic Disease	["2072-1439", "2077-6624"]	Liu, Yuan and Chen, Chen and Huang, Shan and Hu, Zhiliang and Cheng, Cong and Lv, Ru and Cheng, Jian and Ye, Zi and Li, Zhengjie and Wei, Hongxia and Ding, Ning and Sun, Wenkui and Zhou, Shixiang and Lv, Yanling and Jiao, Damin and Zheng, Yishan and Xu, Chuanjun and Chen, Wei and Dai, Hui and Yi, Yongxiang
Respiratory conditions in coronavirus disease 2019 (COVID-19): Important considerations regarding novel treatment strategies to reduce mortality	2020	Medical Hypotheses	["0306-9877", "1532-2777"]	Geier, Mark R. and Geier, David A.
TCT CONNECT-217 Hydroxychloroquine and Azithromycin Usage in African American Patients With Coronavirus Disease 2019 (COVID-19) and Their Effects on QT Interval	2020	Journal of the American College of Cardiology	["0735-1097", "1558-3597"]	Al-Sadawi, Mohammed and Sidiqi, Baho and Qaiser, Yusra and Chandrakumar, Harshith Priyan and Tadayoni, Ashkan and Madaj, Paul and Budzikowski, Adam and Ibtida, Ishmam and Lee, Justin and Jallad, Ahmed
Effect of Convalescent Plasma Therapy on Viral Shedding and Survival in Patients with Coronavirus Disease 2019	2020	Journal of Infectious Diseases	["0022-1899", "1537-6613"]	Zeng, Qing-Lei and Yu, Zu-Jiang and Gou, Jian-Jun and Zhang, Zhi-Hao and Li, Guang-Ming and Ma, Shu-Huan and Zhang, Min-Min and Li, Cheng and Zhang, Guo-Fan and Xu, Jiang-Hai and Lin, Wan-Bao and Cui, Guang-Lin and Wang, Ze-Shuai and Liu, Zhang-Suo
Coronavirus disease 2019 (COVID-19) pandemic and pregnancy	2020	American Journal of Obstetrics and Gynecology	["0002-9378", "1097-6868"]	Dashraath, Pradip and Wong, Jing Lin Jeslyn and Lim, Mei Xian Karen and Lim, Li Min and Li, Sarah and Biswas, Arijit and Choolani, Mahesh and Mattar, Citra and Su, Lin Lin AO - Dashraath, Pradip; ORCID: http://orcid.org/0000-0002-4095-3186
Infection control of coronavirus disease 2019 patients receiving hyperbaric oxygen therapy in mobile single air compression chamber	2020	Academic Journal of Second Military Medical University	0258-879X	Qian, Zhang and Hai-Xia, Wang and Li-Ying, Yang and Ying, Xiao and Yi, Chen
Convalescent plasma for the treatment of patients with severe coronavirus disease 2019: A preliminary report	2021	Journal of Medical Virology	["0146-6615", "1096-9071"]	Omrani, Ali S. and Zaqout, Ahmed and Daghfal, Joanne and Alattar, Rand A. and Alsoub, Hussam and Almaslamani, Muna A. and Alkhal, Abdullatif and Baiou, Anas and Elkum, Naser and Bakdach, Dana and Hssain, Ali A. and Abusriwil, Hatem and Mostafa, Abdalrahman M. and Alhariri, Bassem and Ambra, Naseem and Khatib, Mohamed and Eldeeb, Ali M. and Merenkov, Zeyd and Fawzi, Zeinab and Hmissi, Saloua M. an…
Clinical characteristics and factors associated with long-term viral excretion in patients with severe acute respiratory syndrome coronavirus 2 infection: A single-center 28-day study	2020	Journal of Infectious Diseases	["0022-1899", "1537-6613"]	Shi, Ding and Wu, Wenrui and Wang, Qing and Xu, Kaijin and Xie, Jiaojiao and Wu, Jingjing and Lv, Longxian and Sheng, Jifang and Guo, Jing and Wang, Kaicen and Li, Yating and Li, Lanjuan and Fang, Daiqiong
The role of teicoplanin in the treatment of SARS-CoV-2 infection: A retrospective study in critically ill COVID-19 patients (Tei-COVID study)	2021	Journal of Medical Virology	["0146-6615", "1096-9071"]	Borrazzo, Cristian and Ceccarelli, Giancarlo and Oliva, Alessandra and d'Ettorre, Gabriella and Venditti, Mario and Alessandri, Francesco and Ruberto, Franco and Pugliese, Francesco and Dell'Isola, Serena and Ialungo, Anna Maria and Rastrelli, Elena and Pelli, Massimiliano and Rocco, Monica and Raponi, Giammarco and Turriziani, Ombretta and Russo, Alessandro AO - Ceccarelli, Giancarlo; ORCID: htt…
Susceptibility Factors of Stomach for SARS-CoV-2 and Treatment Implication of Mucosal Protective Agent in COVID-19	2020	Frontiers in Medicine	["2296-858X (electronic)", "2296-858X"]	Zhang, Min and Feng, Chao and Hu, Shuofeng and Ying, Xiaomin and Zhang, Xingchen and Zhang, Yuan and Min, Min and Liu, Bing and Liu, Yan
Thirty-day mortality among patients with sars-cov-2 infection undergoing active antitumoral therapy	2021	American Journal of Respiratory and Critical Care Medicine	1535-4970	Wong, K.A. and Lazo, K. and Mogilevskaya, Y. and Tan, M. and Feinstein, M.B.
Evidence for treatment with estradiol for women with SARS-CoV-2 infection	2020	BMC Medicine	["1741-7015 (electronic)", "1741-7015"]	Seeland, Ute and Preissner, Robert and Coluzzi, Flaminia and Simmaco, Maurizio and Mura, Cameron and Bourne, Philip E. and Heiland, Max and Preissner, Saskia
Lopinavir/ritonavir and interferon combination therapy may help shorten the duration of viral shedding in patients with COVID-19: A retrospective study in two designated hospitals in Anhui, China	2020	Journal of Medical Virology	["0146-6615", "1096-9071"]	Zuo, Yan and Zhang, Ke and Xu, Yuanhong and Wang, Zhongxin and Liu, Yunlei and Zhong, Qi AO - Wang, Zhongxin; ORCID: http://orcid.org/0000-0001-5877-8550
Relevant Nutrition Therapy in COVID-19 and the Constraints on Its Delivery by a Unique Disease Process	2020	Nutrition in Clinical Practice	["0884-5336", "1941-2452"]	Patel, Jayshil J. and Martindale, Robert G. and McClave, Stephen A. AO - Patel, Jayshil J.; ORCID: http://orcid.org/0000-0001-6450-8418 AO - Martindale, Robert G.; ORCID: http://orcid.org/0000-0002-9159-4486
Duration of SARS-CoV-2 RNA shedding and factors associated with prolonged viral shedding in patients with COVID-19	2021	Journal of Medical Virology	["0146-6615", "1096-9071"]	Li, Tong-Zeng and Cao, Zhen-Huan and Cai, Miao-Tian and Zhang, Long-Yu and Xu, Hui and Zhang, Jia-Ying and Ma, Chun-Hua and Liu, Yang and Gao, Li-Juan and Duan, Zhong-Hui and Mou, Dan-Lei and Liang, Lian-Chun and Chen, Yu AO - Li, Tong-Zeng; ORCID: http://orcid.org/0000-0001-5816-5965
Fabry disease and COVID-19: International expert recommendations for management based on real-world experience	2021	Molecular Genetics and Metabolism	["1096-7192", "1096-7206"]	Laney, Dawn A. and Wilcox, William R. and Germain, Dominique P. and Oliveira, Joao Paulo and Burlina, Alessandro P. and Cabrera, Gustavo H. and Hong, Geu-Ru and Hopkin, Robert J. and Niu, Dau-Ming and Thomas, Mark and Trimarchi, Hernan and Politei, Juan M. and Ortiz, Alberto
Use of anti-cytokine therapy in kidney transplant recipients with covid-19	2021	Journal of Clinical Medicine	["2077-0383 (electronic)", "2077-0383"]	Bodro, Marta and Herrera, Sabina and Linares, Laura and Soriano, Alex and Moreno, Asuncion and Cofan, Frederic and Diekmann, Fritz and Rios, Jose and Marcos, Maria Angeles
Therapy with lopinavir/ritonavir and hydroxychloroquine is associated with acute kidney injury in COVID-19 patients	2021	PLoS ONE	["1932-6203 (electronic)", "1932-6203"]	Schneider, Johanna and Walz, Gerd and Jaenigen, Bernd and Wagner, Dirk and Rieg, Siegbert and Hornuss, Daniel and Kern, Winfried V and Biever, Paul M
Acute Heart Failure in Multisystem Inflammatory Syndrome in Children in the Context of Global SARS-CoV-2 Pandemic	2020	Circulation	["0009-7322", "1524-4539"]	Meot, Mathilde and Bajolle, Fanny and Khraiche, Diala and Legendre, Antoine and Abakka, Samya and Auriau, Johanne and Grimaud, Marion and Oualha, Mehdi and Malekzadeh-Milani, Sophie and Maltret, Alice and Belhadjer, Zahra and Houyel, Lucile and Renolleau, Sylvain and Bonnet, Damien and Beghetti, Maurice and Wacker, Julie and Ovaert, Caroline and Hascoet, Sebastien and Selegny, Maelle and Bosser, …
Convalescent plasma treatment of severe COVID-19: a propensity score-matched control study	2020	Nature Medicine	["1078-8956", "1546-170X"]	Gumprecht, Jeffrey P. and Rahman, Farah and Dupper, Amy and Altman, Deena R. and Chen, Benjamin K. and Aberg, Judith A. and Liu, Sean T. H. and Zheng, Allen and Stadlbauer, Daniel and Krammer, Florian and Bouvier, Nicole M. and Lin, Hung-Mo and Bagiella, Emilia and Baine, Ian and Nguyen, Freddy T. and Mendu, Damodara Rao and Firpo-Betancourt, Adolfo and Cordon-Cardo, Carlos and Jhang, Jeffrey S. …
Serum cytokine levels of COVID-19 patients after 7 days of treatment with Favipiravir or Kaletra	2021	International Immunopharmacology	["1567-5769", "1878-1705"]	Tabarsi, Payam and Moniri, Afshin and Rezaei, Mitra and Marjani, Majid and Mortaz, Esmaeil and Dalil Roofchayee, Neda and Dezfuli, Neda K. and Bassir, Ali and Jamaati, Hamidreza and Mehrian, Payam and Varahram, Mohammad and Mumby, Sharon and Adcock, Ian M. AO - Marjani, Majid; ORCID: http://orcid.org/0000-0003-1466-8645 AO - Mumby, Sharon; ORCID: http://orcid.org/0000-0001-7754-352X
Can N-3 polyunsaturated fatty acids be considered a potential adjuvant therapy for COVID-19-associated cardiovascular complications?	2021	Pharmacology and Therapeutics	["0163-7258", "1879-016X"]	Darwesh, Ahmed M. and Sosnowski, Deanna K. and Bassiouni, Wesam and Seubert, John M.
COVID-19 in multiple sclerosis patients: susceptibility, severity risk factors and serological response	2020	European Journal of Neurology	["1351-5101", "1468-1331"]	Zabalza, Ana and Cardenas-Robledo, Simon and Tagliani, Paula and Arrambide, Georgina and Otero-Romero, Susana and Carbonell-Mirabent, Pere and Rodriguez-Barranco, Marta and Rodriguez-Acevedo, Breogan and Restrepo Vera, Juan Luis and Resina-Salles, Mireia and Midaglia, Luciana and Vidal-Jordana, Angela and Rio, Jordi and Galan, Ingrid and Castillo, Joaquin and Cobo-Calvo, Alvaro and Comabella, Man…
Clinical and epidemiological characteristics of children with COVID-19 in Negeri Sembilan, Malaysia	2021	International Journal of Infectious Diseases	["1201-9712", "1878-3511"]	Ng, David Chun-Ern and Chin, Ling and Lee, Ming Lee and Tan, Kah Kee and Ali, Marlindawati Mohd and Mahmood, Fatin Mahirah and Rashid, Mohammad Faid Abd and Rashid, Harlina Abdul and Khoo, Erwin Jiayuan AO - Ng, David Chun-Ern; ORCID: http://orcid.org/0000-0001-9665-3054 AO - Chin, Ling; ORCID: http://orcid.org/0000-0002-6591-8483 AO - Tan, Kah Kee; ORCID: http://orcid.org/0000-0002-8445-5816 AO …
Psycho-oncology service provisions for hospitalised cancer patients before and during the COVID-19 pandemic in an oncology centre in eastern India	2021	ecancermedicalscience	["1754-6605 (electronic)", "1754-6605"]	Mukherjee, Arnab and Chattopadhyay, Shreshta and Bhowmick, Chitralekha and Chatterjee, Meheli and Basu, Archisman and Bhattacharjee, Surya and Ghose, Soumita and Datta, Soumitra Shankar AO - Mukherjee, Arnab; ORCID: http://orcid.org/0000-0002-6325-7116 AO - Chattopadhyay, Shreshta; ORCID: http://orcid.org/0000-0003-4363-0910 AO - Chatterjee, Meheli; ORCID: http://orcid.org/0000-0001-6964-0282 AO …
COVID-19 challenge for modern medicine	2020	Cardiology Journal	["1897-5593", "1898-018X"]	Dzieciatkowski, Tomasz and Filipiak, Krzysztof J. and Jaguszewski, Milosz and Smereka, Jacek and Szarpak, Lukasz and Ladny, Jerzy R.
Polymyxin B hemoperfusion in coronavirus disease 2019 patients with endotoxic shock: Case series from EUPHAS2 registry	2021	Artificial Organs	["0160-564X", "1525-1594"]	De Rosa, Silvia and Ronco, Claudio and Cutuli, Salvatore Lucio and Antonelli, Massimo and Ferrer, Ricard AO - De Rosa, Silvia; ORCID: http://orcid.org/0000-0001-8987-4596
Antiviral treatment of covid-19: A clinical pharmacology narrative review	2020	Medical Journal of Indonesia	["0853-1773", "2252-8083"]	Instiaty and Sri Darmayani, I. Gusti Agung Ayu Putu and Marzuki, Jefman Efendi and Yohanes, Lina and Safitri, Yolanda and Angelia, Ferina and William and Siane, Angelina and Sary, Lela Dwi and Widyastuti, Reni and Nova, Riki and Simorangkir, Dewi Sharon and Lonah and Aliska, Gestina and Gayatri, Anggi
Ischemic stroke in COVID-19: An urgent need for early identification and management	2020	PLoS ONE	["1932-6203 (electronic)", "1932-6203"]	Jillella, Dinesh V. and Janocko, Nicholas J. and Rangaraju, Srikant and Nahab, Fadi and Benameur, Karima and Greene, James G. and Wright, Wendy L. and Obideen, Mahmoud
Outcomes of COVID-19 infection in patients receiving ruxolitiniband hypomethylating agent therapy	2020	Blood	1528-0020	Nathan, Daniel I. and Tremblay, Douglas and Thibaud, Santiago and Mascarenhas, John and Gabrilove, Janice L.
Coronavirus disease 2019 management	2021	Current opinion in pulmonary medicine	["1531-6971 (electronic)", "1531-6971"]	Wilson, Kevin C.
Clinical management of Lupus patients during the COVID-19 pandemic	2020	Lupus	["0961-2033", "1477-0962"]	Mason, Alice and Rose, Emily and Edwards, Christopher J AO - Mason, Alice; ORCID: http://orcid.org/0000-0002-3121-8569 AO - Edwards, Christopher J; ORCID: http://orcid.org/0000-0002-8233-6602
COVID-19 outcomes in patients with familial Mediterranean fever: a retrospective cohort study	2021	Rheumatology International	["0172-8172", "1437-160X"]	Guven, Serdar Can and Erden, Abdulsamet and Karakas, Ozlem and Armagan, Berkan and Omma, Ahmet and Usul, Eren and Kucuksahin, Orhan AO - Guven, Serdar Can; ORCID: http://orcid.org/0000-0003-1965-9756
The Potential of Low Molecular Weight Heparin to Mitigate Cytokine Storm in Severe COVID-19 Patients: A Retrospective Cohort Study	2020	Clinical and Translational Science	["1752-8054", "1752-8062"]	Wang, Cong and Wang, Hanxiang and Zeng, Fang and Cheng, Fang and Liu, Yihui and Zhou, Taotao and Deng, Bin and Shi, Chen and Zhang, Yu and Yang, Chao and Cai, Fei and Vlodavsky, Israel and Li, Jin-Ping
The Epidemiological and Clinical Characteristics of 81 Children with COVID-19 in a Pandemic Hospital in Turkey: an Observational Cohort Study	2020	Journal of Korean medical science	["1598-6357 (electronic)", "1598-6357"]	Korkmaz, Muhammet Furkan and Ture, Esra and Dorum, Bayram Ali and Kilic, Zeliha Banu AO - Korkmaz, Muhammet Furkan; ORCID: http://orcid.org/0000-0001-5440-7955 AO - Ture, Esra; ORCID: http://orcid.org/0000-0002-1015-1764 AO - Dorum, Bayram Ali; ORCID: http://orcid.org/0000-0002-2823-8454 AO - Kilic, Zeliha Banu; ORCID: http://orcid.org/0000-0001-7872-4584
Admission serum ferritin levels and effect of methylprednisolone in nonintubated patients with severe COVID-19 pneumonia	2021	American Journal of Respiratory and Critical Care Medicine	1535-4970	Papamanoli, A. and Kalogeropoulos, A. and Hotelling, J. and Yoo, J. and Grewal, P. and Predun, W. and Jacob, R. and Rawal, S. and Marcos, L. and Skopicki, H.
COVID-19 Among US Dialysis Patients: Risk Factors and Outcomes From a National Dialysis Provider	2021	American Journal of Kidney Diseases	["0272-6386", "1523-6838"]	Hsu, Caroline M. and Weiner, Daniel E. and Miskulin, Dana C. and Aweh, Gideon and Manley, Harold J. and Stewart, Carol and Ladik, Vlad and Hosford, John and Lacson, Edward C. and Johnson, Douglas S. and Lacson, Eduardo
Characteristics, predictors and outcomes among 99 patients hospitalised with COVID-19 in a tertiary care centre in Switzerland: An observational analysis	2020	Swiss Medical Weekly	["1424-7860", "1424-3997"]	Gregoriano, Claudia and Koch, Daniel and Burgemeister, Susanne and Reiter, Hartwig and Kutz, Alexander and Mueller, Beat and Schuetz, Philipp and Haubitz, Sebastian and Conen, Anna and Fux, Christoph A. and Bernasconi, Luca and Hammerer-Lercher, Angelika and Oberle, Michael
A review of selected phyto-derivative compounds evaluated by in silico studie as potential effective options to combat life threatening covid-19	2020	International Journal of Research in Pharmaceutical Sciences	["0975-7538 (electronic)", "0975-7538"]	Al-Daghastani, Tamara and Arabiyat, Shereen and Tadros, Odate and Alnaqeeb, Maisa and Al-Mamoori, Farah
Anti-coagulant and anti-platelet therapy in the COVID-19 patient: a best practices quality initiative across a large health system	2020	Hospital practice (1995)	2154-8331	Watson, Ryan A. and Johnson, Drew M. and Doherty, John U. and Dharia, Robin N. and Merli, Geno J. AO - Watson, Ryan A.; ORCID: http://orcid.org/0000-0003-3069-697X AO - Johnson, Drew M.; ORCID: http://orcid.org/0000-0003-4768-8183 AO - Doherty, John U.; ORCID: http://orcid.org/0000-0002-5704-1335 AO - Dharia, Robin N.; ORCID: http://orcid.org/0000-0002-1335-4508 AO - Merli, Geno J.; ORCID: http:/…
COVID-19 in patients with inflammatory bowel disease	2020	Expert Review of Gastroenterology and Hepatology	["1747-4124", "1747-4132"]	Anikhindi, Shrihari Anil and Kumar, Ashish and Arora, Anil AO - Anikhindi, Shrihari Anil; ORCID: http://orcid.org/0000-0002-3356-3366
A single centre retrospective observational study: Clinical characteristics and outcomes of 57intensive care patients with Covid-19 in South London	2020	Intensive Care Medicine Experimental	2197-425X	Shurovi, B. and Isted, A.
Risk of Transmitting Coronavirus Disease 2019 during Nebulizer Treatment: A Systematic Review	2021	Journal of Aerosol Medicine and Pulmonary Drug Delivery	["1941-2711", "1941-2703"]	Gordon, Adelaide and Ear, Belinda and Goldstein, Karen M. and Williams, John W. and Ghadimi, Kamrouz and Mystakelis, Harry and Kong, Yuanyuan and Meng, Tongtong and Cantrell, Sarah and Von Isenburg, Megan and Gierisch, Jennifer M.
The potential benefit of beta-blockers for the management of covid-19 protocol therapy-induced qt prolongation: A literature review	2020	Scientia Pharmaceutica	["0036-8709", "2218-0532"]	Heriansyah, Teuku and Febrianda, Lyra and Hadi, Tjut Farahiya and Chomsy, Indah Nur and Wihastuti, Titin Andri
Design of a peptide-based subunit vaccine against novel coronavirus SARS-CoV-2	2020	Microbial Pathogenesis	["0882-4010", "1096-1208"]	Tripathi, Timir and Kalita, Parismita and Padhi, Aditya K. and Zhang, Kam Y.J. AO - Tripathi, Timir; ORCID: http://orcid.org/0000-0001-5559-289X AO - Kalita, Parismita; ORCID: http://orcid.org/0000-0002-4123-0975 AO - Zhang, Kam Y.J.; ORCID: http://orcid.org/0000-0002-9282-8045
Incidence of venous thromboembolism in coronavirus disease 2019: An experience from a single large academic center	2021	Journal of Vascular Surgery: Venous and Lymphatic Disorders	["2213-333X", "2213-3348"]	Criner, Gerard J. and Oresanya, Lawrence and Weiss, Robert and Lubitz, Andrea L. and Choi, Eric T. and Yu, Daohai and Lu, Xiaoning and Ali, Nadia and Stack, Anthony and Rao, A. Koneti and Panaro, Joseph and Dass, Chandra and Maruti, Kumaran and Cohen, Gary and Bashir, Riyaz and Lakhter, Vladimir and Rali, Parth and O'Corragain, Oisin and Sheriff, Omar and Myers, Catherine and Desai, Parag and Bro…
Safely Administering Potential QTc Prolonging Therapy Across a Large Health Care System in the COVID-19 Era	2020	Circulation. Arrhythmia and electrophysiology	["1941-3084 (electronic)", "1941-3084"]	Saleh, Moussa and Gabriels, James and Chang, David and Mountantonakis, Stavros E. and Epstein, Laurence M. and Fishbein, Joanna and Qiu, Michael
Management of therapeutic unfractionated heparin in COVID-19 patients: A retrospective cohort study	2021	Research and Practice in Thrombosis and Haemostasis	["2475-0379 (electronic)", "2475-0379"]	Weeks, Lachelle D. and Sylvester, Katelyn W. and Connors, Jean M. and Connell, Nathan T. AO - Weeks, Lachelle D.; ORCID: http://orcid.org/0000-0001-8726-6212 AO - Connors, Jean M.; ORCID: http://orcid.org/0000-0001-6445-582X AO - Connell, Nathan T.; ORCID: http://orcid.org/0000-0003-4100-7826 AO - Sylvester, Katelyn W.; ORCID: http://orcid.org/0000-0001-9208-2354
Current State of Research about Chinese Herbal Medicines (CHM) for the Treatment of Coronavirus Disease 2019 (COVID-19): A Scoping Review	2020	Journal of Alternative and Complementary Medicine	["1075-5535", "1557-7708"]	Yan, Yuqian and Barth, Jurgen and Lopez-Alcalde, Jesus and Witt, Claudia M.
Effect of hydroxychloroquine with or without azithromycin on the mortality of coronavirus disease 2019 (COVID-19) patients: a systematic review and meta-analysis	2021	Clinical Microbiology and Infection	["1198-743X", "1469-0691"]	Fiolet, Thibault and Mahamat-Saleh, Yahya and Guihur, Anthony and Rebeaud, Mathieu Edouard and Mulot, Matthieu and Peiffer-Smadja, Nathan
Restarting Respiratory Clinical Research in the Era of the Coronavirus Disease 2019 Pandemic	2021	Chest	["0012-3692", "1931-3543"]	Taylor-Cousar, Jennifer L. and Downey, Gregory P. and Wechsler, Michael E. and Maier, Lisa
Nigella sativa L as a potential phytotherapy for coronavirus disease 2019: A mini review of in silico studies	2020	Current Therapeutic Research - Clinical and Experimental	["0011-393X", "1879-0313"]	Koshak, Dr Abdulrahman E. and Koshak, Prof Emad A. AO - Koshak, Dr Abdulrahman E.; ORCID: http://orcid.org/0000-0003-0179-9793
Safety and immunogenicity of SARS-CoV-2 mRNA-1273 vaccine in older adults	2020	New England Journal of Medicine	["0028-4793", "1533-4406"]	Edara, Venkata Viswanadh and Floyd, Katharine and Rostad, Christina A. and Anderson, Evan J. and Suthar, Mehul S. and Phadke, Varun K. and Rouphael, Nadine G. and Widge, Alicia T. and McDermott, Adrian B. and Flach, Britta and Lin, Bob C. and Doria-Rose, Nicole A. and O'Dell, Sijy and Schmidt, Stephen D. and Corbett, Kizzmekia S. and Swanson, Phillip A. and Padilla, Marcelino and Ledgerwood, Juli…
Interim results of a phase 1-2a trial of Ad26.COV2.S Covid-19 vaccine	2021	New England Journal of Medicine	["0028-4793", "1533-4406"]	Sadoff, J. and Le Gars, M. and Shukarev, G. and De Groot, A.M. and Stoop, J. and Tete, S. and Cormier, E. and Scheper, G. and Hendriks, J. and Douoguih, M. and Van Hoof, J. and Schuitemaker, H. and Heerwegh, D. and Truyers, C. and Struyf, F. and Van Damme, W. and Leroux-Roels, I. and Berghmans, P.-J. and Van Damme, P. and De Hoon, J. and Kimmel, M. and Smith, W. and Stephenson, K.E. and Barouch, …
In vitro safety "clinical trial" of the cardiac liability of drug polytherapy	2021	Clinical and Translational Science	["1752-8054", "1752-8062"]	Charrez, Berenice and Charwat, Verena and Siemons, Brian and Finsberg, Henrik and Miller, Evan W. and Edwards, Andrew G. and Healy, Kevin E. AO - Healy, Kevin E.; ORCID: http://orcid.org/0000-0002-8524-3671 AO - Edwards, Andrew G.; ORCID: http://orcid.org/0000-0001-7421-5977
A stepped wedge cluster randomized control trial to evaluate the implementation and effectiveness of optimized initiatives in improving quality of care for ST segment elevation myocardial infarction in response to the COVID-19 outbreak	2021	Implementation science : IS	["1748-5908 (electronic)", "1748-5908"]	Zhou, Shuduo and Dong, Xuejie and Liu, Fangjing and Jin, Yinzi and Zheng, Zhi-Jie and Zhang, Yan and Yue, Dahai and Zhou, Qiang AO - Jin, Yinzi; ORCID: http://orcid.org/0000-0003-0634-3955
Clinical characteristics of refractory COVID-19 pneumonia in Wuhan, China	2020	Clinical infectious diseases : an official publication of the Infectious Diseases Society of America	["1537-6591 (electronic)", "1537-6591"]	Mo, Pingzheng and Deng, Liping and Xiong, Yong and Gao, Shicheng and Liang, Ke and Luo, Mingqi and Chen, Tielong and Song, Shihui and Ma, Zhiyong and Chen, Xiaoping and Zheng, Ruiying and Cao, Qian and Zhang, Yongxi and Xing, Yuanyuan and Xiao, Yu and Zhao, Qiu and Wang, Hongling and Wang, Fan and Cheng, Zhenshun
Kidney allograft recipients, immunosuppression, and coronavirus disease-2019: A report of consecutive cases from a New York City transplant center	2020	Nephrology Dialysis Transplantation	["0931-0509", "1460-2385"]	Salinas, Thalia and Lubetzky, Michelle and Lee, John R. and Lee, Jun B. and Hartono, Choli and Saal, Stuart and Muthukumar, Thangamani and Suthanthiran, Manikkam and Dadhania, Darshana M and Aull, Meredith J. and Craig-Schapiro, Rebecca and Marku-Podvorica, Jehona and Sultan, Samuel and Kapur, Sandip and Gingras, Laura and Kodiyanplakkal, Rosy Priya
Characterization of COVID-19 disease in pediatric oncology patients: The New York-New Jersey regional experience	2021	Pediatric Blood and Cancer	["1545-5009", "1545-5017"]	Madhusoodhan, P. Pallavi and Musante, Jordan and Pierro, Joanna and Raetz, Elizabeth A. and Carroll, William L. and Kothari, Prachi and Gampel, Bradley and Satwani, Prakash and Appel, Burton and Levy, Adam and Tal, Adit and Hogan, Laura and Sharma, Archana and Feinberg, Shari and Kahn, Alissa and Pinchinat, Ashley and Bhatla, Teena and Glasser, Chana L. and Onel, Kenan AO - Madhusoodhan, P. Palla…
Conservative management of covid-19 associated hypoxaemia	2021	ERJ Open Research	["2312-0541 (electronic)", "2312-0541"]	Voshaar, Thomas and Stais, Patrick and Kohler, Dieter and Dellweg, Dominic
Development of a prognostic model for mortality in COVID-19 infection using machine learning	2021	Modern Pathology	["0893-3952", "1530-0285"]	Booth, Adam L. and Abels, Elizabeth and McCaffrey, Peter AO - Booth, Adam L.; ORCID: http://orcid.org/0000-0002-1231-4117 AO - McCaffrey, Peter; ORCID: http://orcid.org/0000-0002-4450-8143
Preliminary findings from stimulated spontaneous reporting of adverse drug reactions during COVID-19 pandemic: an experience from Ghana	2020	Ghana medical journal	["2616-163X (electronic)", "2616-163X"]	Darko, Delese A. and Seaneke, Seth K. and Sabblah, George T. and Ashie, Adela and Asamoa-Amoakohene, Abena and Ewudzie, Jeremiah S. and Asa-Eck, Theodora and Agyei-Kwame, Ernest and Dwamena, Felicia and Mensah, Josephine and Boateng, Jennifer
Raloxifene as a treatment option for viral infections	2021	Journal of microbiology (Seoul, Korea)	["1976-3794 (electronic)", "1976-3794"]	Hong, Subin and Chang, JuOae and Lee, Wonsik and Jeong, Kwiwan
SARS-CoV-2 infection releated inflammatory and demyelinating disease; a brief case series	2020	Multiple Sclerosis Journal	1477-0970	Kaya Tutar, N. and Omerhoca, S. and Coban, E. and Kale, N.
COVID-19 Infection in Kidney Transplant Recipients: A Single-Center Case Series of 22 Cases From Belgium	2020	Kidney Medicine	["2590-0595 (electronic)", "2590-0595"]	Devresse, Arnaud and Vo, Bernard and Goffin, Eric and Kanaan, Nada and Belkhir, Leila and De Greef, Julien and Ghaye, Benoit and Scohy, Anais and Kabamba, Benoit and Yombi, Jean-Cyr and Mourad, Michel and De Meyer, Martine
COVID-19 and renal transplantation	2021	Nephrologe	["1862-040X", "1862-0418"]	Regele, Florina and Oberbauer, Rainer
A parallel-group, multicenter randomized, double-blinded, placebo-controlled, phase 2/3, clinical trial to test the efficacy of pyridostigmine bromide at low doses to reduce mortality or invasive mechanical ventilation in adults with severe SARS-CoV-2 infection: the Pyridostigmine In Severe COvid-19 (PISCO) trial protocol	2020	BMC Infectious Diseases	["1471-2334 (electronic)", "1471-2334"]	Fragoso-Saavedra, Sergio and Audelo-Cruz, Belem M. and Arias-Martinez, Sarahi and Gonzalez-Duarte, Alejandra and Iruegas-Nunez, David A. and Quintero-Villegas, Alejandro and Garcia-Gonzalez, H. Benjamin and Nunez, Isaac and Carbajal-Morelos, Sergio L. and Caro-Vega, Yanink and Calva, Juan Jose and Luqueno-Martinez, Veronica and Crabtree-Ramirez, Brenda and Sierra-Madero, Juan and Crispin, Jose C.…
A human antibody of potent efficacy against SARS-CoV-2 in rhesus macaques showed strong blocking activity to B.1.351	2021	mAbs	["1942-0862", "1942-0870"]	Gu, Chunyin and Cao, Xiaodan and Wang, Zongda and Liu, Peipei and Liu, Xiaowu and Gao, Li and Jia, Fangfang and Yu, Li and Li, Nan and Jiang, Guoping and Zhang, Jianjian and Yang, Lu and Shi, Meng and Hou, Tianquan and Li, Yanan and Liang, Weichen and Lu, Guoqiao and Yang, Congyi and Wang, Yuting and Xia, Kaiwen and Xiao, Zheng and Xue, Jianhua and Huang, Xueyi and Chen, Xin and Pan, Zhongzong an…
Immunogenicity and efficacy of the COVID-19 candidate vector vaccine MVA-SARS-2-S in preclinical vaccination	2021	Proceedings of the National Academy of Sciences of the United States of America	["0027-8424", "1091-6490"]	Hendrik Schwarz, Jan and Limpinsel, Leonard and Brosinski, Katrin and Liangliang, Nan and Jany, Sylvia and Freudenstein, Astrid and Tscherne, Alina and Kalodimou, Georgia and Duell, Elke and Sutter, Gerd and Rohde, Cornelius and Kupke, Alexandra and Halwe, Sandro and Sauerhering, Lucie and Schmidt, Jorg and Werner, Anke and Serra, Michelle Gellhorn and Kluver, Michael and Becker, Stephan and Okba…
Efficacy of tocilizumab in patients hospitalized with covid-19	2020	New England Journal of Medicine	["0028-4793", "1533-4406"]	Frigault, Matthew J. and Serling-Boyd, Naomi J. and Fernandes, Ana D. and Harvey, Liam and Foulkes, Andrea S. and Horick, Nora K. and Healy, Brian C. and Sacks, Chana A. and Dougan, Michael and North, Crystal M. and Halvorsen, Yuan-Di and Thurber, Tara K. and Dagher, Zeina and Scherer, Allison and Wallwork, Rachel S. and Kim, Arthur Y. and Schoenfeld, Sara and Sen, Pritha and Neilan, Tomas G. and…
Development of an Inactivated Vaccine Candidate, BBIBP-CorV, with Potent Protection against SARS-CoV-2	2020	Cell	["0092-8674", "1097-4172"]	Wang, Hui and Zhang, Yuntao and Zhao, Yuxiu and Li, Na and Zhang, Jin and Liang, Hongyang and Ding, Ling and Fu, Hui and Yu, Shouzhi and Zhang, Zhengli and Yang, Xiaoming and Huang, Baoying and Wang, Wenling and Xu, Wenbo and Zhou, Weimin and Niu, Peihua and Zhao, Li and Zhen, Wei and Wu, Guizhen and Gao, George Fu and Tan, Wenjie and Deng, Wei and Bao, Linlin and Xu, Yanfeng and Gao, Hong and Li…
SARS-CoV-2 mRNA vaccine design enabled by prototype pathogen preparedness	2020	Nature	["0028-0836", "1476-4687"]	Corbett, Kizzmekia S. and Abiona, Olubukola M. and Boyoglu-Barnum, Seyhan and Gillespie, Rebecca A. and Ziwawo, Cynthia T. and DiPiazza, Anthony T. and Hutchinson, Geoffrey B. and Kong, Wing-Pui and Schmidt, Stephen D. and Wang, Lingshu and Zhang, Yi and Chang, Lauren A. and Loomis, Rebecca J. and Liu, Cuiping and Louder, Mark K. and Shi, Wei and Leung, Kwanyee and Yang, Eun Sung and Doria-Rose, …
Can haematological markers of COVID-19 positive patients at presentation to hospital predict subsequent Intensive Treatment Unit (ITU) admission and mortality?	2021	British Journal of Haematology	1365-2141	Hussain, Usama and Roblin, Elen and Balijepalli, Pranay and Rismani, Ali
Use and safety of interferon beta-1b during the COVID-19 outbreak: Current data from a pharmacovigilance safety database	2020	Multiple Sclerosis Journal	1477-0970	Reder, A. and Adamo, A. and Wicklein, E.-M. and Bhatti, A.
Determinants of COVID-19 disease severity in patients with cancer	2020	Nature Medicine	["1078-8956", "1546-170X"]	Rolling, Thierry and Bernardes, Marilia and Bogler, Yael and Caldararo, Mario and Joanow, Alexa and Mariano, Amanda and Nawar, Tamara and Predmore, Jacqueline and Schmidt, Elizabeth and Robilotti, Elizabeth V. and Mead, Peter A. and Figueroa, Cesar J. and Glickman, Michael S. and Kaltsas, Anna and Lee, Yeon Joo and Morjaria, Sejal and Papanicolaou, Genovefa A. and Redelman-Sidi, Gil and Seo, Susa…
Immunotherapy may protect cancer patients from SARS-CoV-2 infection: a single-center retrospective analysis	2021	Journal of Translational Medicine	["1479-5876 (electronic)", "1479-5876"]	Isgro, Maria Antonietta and Russo, Luigi and Cavalcanti, Ernesta and Vitale, Maria Grazia and Curvietto, Marcello and Mallardo, Domenico and Ascierto, Paolo Antonio and Celentano, Egidio and Nocerino, Flavia and Porciello, Giuseppe and Montagnese, Concetta and Zanaletti, Nicoletta and Avallone, Antonio and Pensabene, Matilde and De Laurentiis, Michelino and Centonze, Sara and Pignata, Sandro and …
Hydroxychloroquine and azithromycin tolerance in haemodialysis patients during COVID-19 infection	2020	Nephrology Dialysis Transplantation	["0931-0509", "1460-2385"]	Giaime, Philippe and Pedinielli, Nathalie and Sampol, Jerome and Ollier, Jacques and Sichez, Helene and Serveaux, Marianne and Brunner, Flora and Guenoun, Maxime and Narbonne, Herve and Bergounioux, Jean-Philippe and Solas, Caroline and Guilhaumou, Romain and Bataille, Stanislas
A prospective clinical evaluation of a patient isolation hood during the COVID-19 pandemic	2021	Australian critical care : official journal of the Confederation of Australian Critical Care Nurses	1036-7314	McGain, Forbes and Bates, Samantha and Lee, Jung Hoon and Monty, Jason and Timms, Patrick and Kainer, Marion A. and French, Craig
Clinical characteristics, therapeutic management, and prognostic factors of adult COVID-19 inpatients with hematological malignancies	2020	Leukemia and Lymphoma	["1042-8194", "1029-2403"]	Wu, Yaogong and Chen, Wenlan and Zhao, Miaomiao and Wei, Qiuzhe and Zhang, Xiaoping and Mei, Heng and Wang, Yadan and Hu, Yu and Li, Wenjing AO - Wang, Yadan; ORCID: http://orcid.org/0000-0001-5436-3294 AO - Hu, Yu; ORCID: http://orcid.org/0000-0002-2815-4568
SARS-CoV-2 / COVID-19 and its transmission, prevention, treatment and control - An update	2020	Journal of Pure and Applied Microbiology	["0973-7510", "2581-690X"]	Sharma, Pooja and Tripathi, Sonam and Chandra, Ram and Patel, Shailesh Kumar and Dhama, Kuldeep
Demographic, signs and symptoms, imaging characteristics of 2126 patients with COVID-19 pneumonia in the whole quarantine of Wuhan, China	2021	Clinical Imaging	["0899-7071", "1873-4499"]	Yin, Xi and Huang, Qiuhan and Kang, Zhen and Huang, Zhaojun and Wang, Liang and Li, Qiubai and Hou, Shengchao and Kurkar, Vishal and Zhong, Qiang and Fan, Zhongjie
Critically Ill Adults With Coronavirus Disease 2019 in New Orleans and Care With an Evidence-Based Protocol	2021	Chest	["0012-3692", "1931-3543"]	Patel, Nirav and Schwehm, Jennifer and McGoey, Robin and Janz, David R. and Happel, Kyle I. and Kantrow, Stephen P. and Mackey, Scott and Saccoccia, Beau P. and St. Romain, Michelle and Busack, Bethany and Lee, Hayoung and Phan, Lana and Vaughn, Jordan and Auerbach, Lauren and Sausen, Nicholas and Sackey, Marian and Feinswog, David and Chan, Ryan and Grace, Joseph and Das, Anushka and Gordon, Ang…
Factors associated with a positive severe acute respiratory syndrome coronavirus 2 testing in suspected cases presenting with pneumonia: A retrospective cohort study in a single medical center	2020	Respiration	["0025-7931", "1423-0356"]	Li, Yupeng and Yang, Yi and Wang, Menghan and Yu, Dongping and Su, Dongju and Ren, Juan and Chen, Hong and Shang, Yu and Liu, Lei and Wang, Qin and Zhang, Xiaona
High body mass index is a significant risk factor for the progression and prognosis of imported COVID-19: a multicenter, retrospective cohort study	2021	BMC Infectious Diseases	["1471-2334 (electronic)", "1471-2334"]	Cai, Huan and Yang, Lisha and Lu, Yingfeng and Zhang, Shanyan and Ye, Chanyuan and Zhang, Xiaoli and Yu, Guodong and Gu, Jueqing and Lian, Jiangshan and Hao, Shaorui and Hu, Jianhua and Zhang, Yimin and Jin, Ciliang and Sheng, Jifang and Yang, Yida and Jia, Hongyu
Pulmonary Arterial Thrombosis in COVID-19 With Fatal Outcome : Results From a Prospective, Single-Center, Clinicopathologic Case Series	2020	Annals of internal medicine	["1539-3704 (electronic)", "1539-3704"]	Lax, Sigurd F. and Skok, Kristijan and Zechner, Peter and Kaufmann, Norbert and Koelblinger, Camillo and Bargfrieder, Ute and Kessler, Harald H. and Vander, Klaus and Trauner, Michael
Nucleic acid amplification tests on respiratory samples for the diagnosis of coronavirus infections: a systematic review and meta-analysis	2021	Clinical Microbiology and Infection	["1198-743X", "1469-0691"]	Mustafa Hellou, Mona and Gorska, Anna and Mazzaferri, Fulvia and Cremonini, Eleonora and Gentilotti, Elisa and De Nardo, Pasquale and Poran, Itamar and Leeflang, Mariska M. and Tacconelli, Evelina and Paul, Mical
Call to Action: SARS-CoV-2 and CerebrovAscular DisordErs (CASCADE)	2020	Journal of Stroke and Cerebrovascular Diseases	["1052-3057", "1532-8511"]	Abootalebi, Shahram and Aertker, Benjamin M. and Jagolino, Amanda L. and Keser, Zafer and McCullough, Louise D. and Andalibi, Mohammad Sobhan and Asdaghi, Negar and Romano, Jose G. and Aykac, Ozlem and Ozdemir, Atilla Ozcan and Azarpazhooh, M. Reza and Bahit, M. Cecilia and Barlinn, Kristian and Basri, Hamidon and Shahripour, Reza Bavarsad and Bersano, Anna and Biller, Jose and Borhani-Haghighi, …
Cardiovascular comorbidities and pharmacological treatments of covid-19 patients not requiring hospitalization	2021	International Journal of Environmental Research and Public Health	["1661-7827", "1660-4601"]	Russo, Vincenzo and Cimmino, Giovanni and Piccinocchi, Gaetano and Mandaliti, Vincenzo and Annunziata, Saverio and Attena, Emilio and Severino, Sergio and Moio, Nicola and Di Micco, Pierpaolo and Trotta, Roberta and Del Guercio, Michele
Neck pain and disability, an unwanted guest after the Covid-19 pandemic outbreak! How to deal with it?	2021	Turkish Journal of Physiotherapy and Rehabilitation	["2651-4451", "2651-446X"]	Khatri, Shilpa and Mahendrakar, Vaibhavi
Cardiovascular risk and complications associated with covid-19	2020	American Journal of Cardiovascular Disease	["2160-200X (electronic)", "2160-200X"]	Ballantyne, Christie M. and Hahn, Joshua and Bozkurt, Biykem and Virani, Salim S. and Jneid, Hani and Kumar, Anirudh and Wang, Zhen and Zhang, Hong Ju and Sun, Tao and Krittanawong, Chayakrit and Halperin, Jonathan L.
COVID-19 impact on health care workers	2020	Journal of the Indian Medical Association	0019-5847	Kant, Surya
Could mesenchymal stem cell-derived exosomes be a therapeutic option for critically ill COVID-19 patients?	2020	Journal of Clinical Medicine	["2077-0383 (electronic)", "2077-0383"]	Gardin, Chiara and Ferroni, Letizia and Zavan, Barbara and Chachques, Juan Carlos
Digestive system manifestations and clinical significance of coronavirus disease 2019: A systematic literature review	2021	Journal of Gastroenterology and Hepatology (Australia)	["0815-9319", "1440-1746"]	Ye, Lei and Yang, Zhao and Liu, Jiong and Wang, Fangyu and Liao, Lianming AO - Wang, Fangyu; ORCID: http://orcid.org/0000-0002-3208-5083
New insights on the antiviral effects of chloroquine against coronavirus: what to expect for COVID-19?	2020	International Journal of Antimicrobial Agents	["0924-8579", "1872-7913"]	Devaux, Christian A. and Rolain, Jean-Marc and Colson, Philippe and Raoult, Didier AO - Devaux, Christian A.; ORCID: http://orcid.org/0000-0001-5141-5298
Prediction of death status on the course of treatment in SARS-COV-2 patients with deep learning and machine learning methods	2021	Computer Methods and Programs in Biomedicine	["0169-2607", "1872-7565"]	Kivrak, Mehmet and Guldogan, Emek and Colak, Cemil AO - Kivrak, Mehmet; ORCID: http://orcid.org/0000-0002-2405-8552 AO - Guldogan, Emek; ORCID: http://orcid.org/0000-0002-5436-8164
Structural basis of SARS-CoV-2 main protease inhibition by a broad-spectrum anti-coronaviral drug	2020	American Journal of Cancer Research	["2156-6976 (electronic)", "2156-6976"]	Wang, Yu-Chuan and Yang, Chia-Shin and Hou, Mei-Hui and Tsai, Chia-Ling and Chou, Yi-Zhen and Yang, Wen-Hao and Chen, Yeh and Hung, Mien-Chie
First experience in management of coronavirus disease 2019 (Covid-19) in kidney transplant patient - case report	2020	Open Access Macedonian Journal of Medical Sciences	["1857-9655 (electronic)", "1857-9655"]	Severova, Galina and Nikolov, Igor and Trajceska, Lada and Gjorgjievski, Nikola and Rambabova-Bushljetik, Irena and Spasovski, Goce and Cana, Fadil and Demiri, Ilir and Stevanovik, Milena
Coronavirus disease 2019 (COVID-19) in a patient with ankylosing spondylitis treated with secukinumab: a case-based review	2020	Rheumatology International	["0172-8172", "1437-160X"]	Coskun Benlidayi, Ilke and Tirasci, Emre and Guzel, Rengin and Kurtaran, Behice AO - Coskun Benlidayi, Ilke; ORCID: http://orcid.org/0000-0001-6517-5969 AO - Tirasci, Emre; ORCID: http://orcid.org/0000-0002-3131-9298 AO - Guzel, Rengin; ORCID: http://orcid.org/0000-0002-3064-5868 AO - Kurtaran, Behice; ORCID: http://orcid.org/0000-0002-2081-4664
TO TEST OR NOT TO TEST? A CASE OF SARS-COV-2 AND INFLUENZA A VIRUS CO-INFECTION	2020	Chest	["0012-3692", "1931-3543"]	Van Mecl, Amanda and Alzaiem, Firas and Dabage-Forzoli, Nemer
Balancing evidence and frontline experience in the early phases of the COVID-19 pandemic: current position of the Italian Society of Anti-infective Therapy (SITA) and the Italian Society of Pulmonology (SIP)	2020	Clinical Microbiology and Infection	["1198-743X", "1469-0691"]	Vena, A. and Bassetti, M. and Giacobbe, D.R. and Mikulska, M. and Aliberti, S. and Blasi, F. and Barisione, E. and Centanni, S. and De Rosa, F.G. and Di Marco, F. and Gori, A. and Granata, G. and Petrosillo, N. and Richeldi, L. and Santus, P. and Tascini, C. and Viale, P.
Clinical and radiographic characteristics, management and short-term outcomes of patients with COVID-19 in Wenzhou, China	2020	BMC Infectious Diseases	["1471-2334 (electronic)", "1471-2334"]	Hong, Liang and Zhang, Shengguo and Wu, Yanghe and Cai, Fujing and Ding, Jiguang and Sun, Qingfeng and Ye, Enling and Sun, Gangqiang and Wang, Xiaoyang and Xie, Xiangao and Xia, Shichun and Zheng, Xudong and Hu, Yongqi and Ruan, Zhanwei and Dong, Ling and Lou, Xixian and Zhao, Renguo
COVID-19 and maintenance hemodialysis: a systematic scoping review of practice guidelines	2020	BMC Nephrology	["1471-2369 (electronic)", "1471-2369"]	Akbarialiabad, Hossein and Kavousi, Shahin and Ghahramani, Aria and Bastani, Bahar and Ghahramani, Nasrollah AO - Ghahramani, Nasrollah; ORCID: http://orcid.org/0000-0002-0299-9394
Hypernatremia-A Manifestation of COVID-19: A Case Series	2020	A and A Practice	["2575-3126 (electronic)", "2575-3126"]	Zimmer, Milena A. and Zink, Anne K. and Vogt, Ulrike and Mols, Georg and Weiser, Christian W. and Michelsen, Andrea and Priebe, Hans-Joachim
Arbidol monotherapy is superior to lopinavir/ritonavir in treating COVID-19	2020	Journal of Infection	["0163-4453", "1532-2742"]	Zhu, Zhen and Lu, Zhaohui and Yang, Gang and Xu, Tianmin and Chen, Cong and Zha, Tao and Lu, Jianchun and Xue, Yuan
The effect of real-time polymerase chain reaction cycle threshold values on perinatal outcomes of pregnant women with COVID-19	2021	Journal of Maternal-Fetal and Neonatal Medicine	["1476-7058", "1476-4954"]	Tanacan, Atakan and Anuk, Ali Taner and Erol, Seyit Ahmet and Altinboga, Orhan and Yakistiran, Betul and Eyi, Elif Gul Yapar and Keskin, Huseyin Levent and Sahin, Dilek and Moraloglu Tekin, Ozlem and Aydogan, Sibel and Dinc, Bedia and Unlu, Serpil and Tayman, Cuneyt AO - Tanacan, Atakan; ORCID: http://orcid.org/0000-0001-8209-8248 AO - Erol, Seyit Ahmet; ORCID: http://orcid.org/0000-0002-2494-489…
Detection and evaluation of SARS-CoV-2 nucleic acid contamination in corona virus disease 19 ward surroundings and the surface of medical staff's protective equipment	2020	Beijing da xue xue bao. Yi xue ban = Journal of Peking University. Health sciences	1671-167X	Yuan, X.N. and Meng, Q.Y. and Shen, N. and Liang, C. and Li, Y.X. and Ge, Q.G. and Cui, M. and Li, X.G. and Tan, K. and Chen, Q. and Wang, J. and Zeng, X.Y.
Fecal microbiota transplantation for COVID-19; a potential emerging treatment strategy	2021	Medical Hypotheses	["0306-9877", "1532-2777"]	Nejadghaderi, Seyed Aria and Nazemalhosseini-Mojarad, Ehsan and Asadzadeh Aghdaei, Hamid
Clinical and epidemiological profile of patients infected by COVID-19 at a tertiary care centre in North India	2020	Monaldi Archives for Chest Disease	["1122-0643", "2532-5264"]	Prakash, Sadanand and Agrawal, Manas Mani and Kumar, Rajendra and Yadav, Shubhangi
COVID-19 in Solid Organ Transplantation: A Matched Retrospective Cohort Study and Evaluation of Immunosuppression Management	2021	Transplantation	0041-1337	Miarons, Marta and Larrosa-Garcia, Maria and Garcia-Garcia, Sonia and Varela, Javier and Pau-Parra, Alba and Varon-Galcera, Carlota and Parramon-Teixido, Carlos-Javier and Martinez-Casanova, Javier and Domenech, Laura and Garcia-Ortega, Patricia and Sanchez-Sancho, Pablo and Alonso-Martinez, Carla and Gomez-Ganda, Laura and Roch-Santed, Maria and Gracia-Moya, Ariadna and Del-Rio-Gutierrez, Jose-M…
Cerebral Venous Thrombosis in COVID-19: A New York Metropolitan Cohort Study	2021	AJNR. American journal of neuroradiology	["1936-959X (electronic)", "1936-959X"]	Cooper, J. and Overby, P. and Nuoman, R. and Dominguez, J.F. and Sursal, T. and Al-Mufti, F. and Sahni, R. and Ogulnick, J. and Kamal, H. and Dakay, K. and Gulko, E. and Mayer, S.A. and Gandhi, C. and Amuluru, K. and Bekelis, K. and Karimi, R. and Tiwari, A. and Berekashvili, K. and Dangayach, N. and Liang, J. and Gupta, G. and Khandelwal, P. and Taylor, B. and El-Ghanem, M. AO - Cooper J.; ORCID…
The COVID-19 experience in northwest Louisiana from the emergency medicine perspective	2021	Academic Emergency Medicine	1553-2712	Gaudet, Alexas and Hicks, Jessica and Ansari, Junaid and Callahan, Avery
Update and Recommendations for Ocular Manifestations of COVID-19 in Adults and Children: A Narrative Review	2020	Ophthalmology and Therapy	["2193-8245", "2193-6528"]	Danthuluri, Veena and Grant, Maria B.
Case series of 20 pregnant women with 2019 novel coronavirus disease in Wuhan, China	2021	Journal of Obstetrics and Gynaecology Research	["1341-8076", "1447-0756"]	Guo, Yuping and Yuan, Jingping and Wang, Ming and Yu, Ying and Fan, Cuifang and Bian, Junmei
Severe acute respiratory syndrome coronavirus-2 and the deduction effect of angiotensin-converting enzyme 2 in pregnancy	2020	Journal of the Chinese Medical Association	["1726-4901", "1728-7731"]	Lai, Yu-Ju and Lin, Chi-Kung and Chang, Cheng-Chang and Chang, Chia-Ming and Yang, Yi-Ping and Chien, Chian-Shiu and Wang, Peng-Hui
Pentoxifylline: A Drug with Antiviral and Anti-Inflammatory Effects to Be Considered in the Treatment of Coronavirus Disease 2019	2021	Medical Principles and Practice	["1011-7571", "1423-0151"]	Ghasemnejad-Berenji, Morteza and Pashapour, Sarvin and Sadeghpour, Sonia
Two cases of novel coronavirus infection (COVID-19) with transient viral elevation using semi-quantitative real-time reverse transcription PCR and symptom relapse after completion of 10 days of favipiravir treatment	2021	Journal of Infection and Chemotherapy	["1341-321X", "1437-7780"]	Tsuboi, Hajime and Matsubara, Shin and Sasao, Akifumi and Yamawaki, Masanaga and Kasamatsu, Yu and Ito, Takamasa and Tsuchido, Yasuhiro and Fujita, Naohisa and Kunimitsu, Katsutomo and Munakata, Nana
COVID-19 and SARS-CoV-2 Variants: Current Challenges and Health Concern	2021	Frontiers in Genetics	["1664-8021 (electronic)", "1664-8021"]	Zeyaullah, Md. and AlShahrani, Abdullah M. and Muzammil, Khursheed and Ahmad, Irfan and Alam, Shane and Khan, Wajihul Hasan and Ahmad, Razi
Favipiravir at high doses has potent antiviral activity in SARS-CoV-2-infected hamsters, whereas hydroxychloroquine lacks activity	2020	Proceedings of the National Academy of Sciences of the United States of America	["0027-8424", "1091-6490"]	Kaptein, Suzanne J.F. and Jacobs, Sofie and Langendries, Lana and ter Horst, Sebastiaan and Liesenborghs, Laurens and Vergote, Valentijn and Heylen, Elisabeth and Maas, Elke and de Keyzer, Carolien and Bervoets, Lindsey and Rymenants, Jasper and van Buyten, Tina and Zhang, Xin and Abdelnabi, Rana and Thibaut, Hendrik Jan and Dallmeier, Kai and Boudewijns, Robbert and Rocha-Pereira, Joana and Dela…
Drug discovery strategies for sars-cov-2	2020	Journal of Pharmacology and Experimental Therapeutics	["0022-3565", "1521-0103"]	Shyr, Zeenat A. and Gorshkov, Kirill and Chen, Catherine Z. and Zheng, Wei
Treatment options for COVID-19: The reality and challenges	2020	Journal of Microbiology, Immunology and Infection	["1684-1182", "1995-9133"]	Jean, Shio-Shin and Lee, Ping-Ing and Hsueh, Po-Ren
A Review of the Preclinical and Clinical Efficacy of Remdesivir, Hydroxychloroquine, and Lopinavir-Ritonavir Treatments against COVID-19	2020	SLAS Discovery	["2472-5552", "2472-5560"]	Maciorowski, Dawid and Idrissi, Samir Z. El and Burns, Michael B. and Becker, Daniel P. and Gupta, Yash and Medernach, Brian J. and Durvasula, Ravi and Kempaiah, Prakasha AO - Maciorowski, Dawid; ORCID: http://orcid.org/0000-0002-4163-9535 AO - Gupta, Yash; ORCID: http://orcid.org/0000-0003-3002-1315
Global pandemic conditions and list of possible medications and vaccines for the treatment of COVID-19: A review	2020	Borneo Journal of Pharmacy	2621-4814	Devi, Siwani and Mukim, Mohammad and Chaturvedi, Mohit and Patel, Rakesh and Kabra, Atul
Consequences of chemical impact of disinfectants: safe preventive measures against COVID-19	2020	Critical Reviews in Toxicology	["1040-8444", "1547-6898"]	Rai, Nagendra Kumar and Ashok, Anushruti and Akondi, Butchi Raju
Increased ACE2 Levels and Mortality Risk of Patients With COVID-19 on Proton Pump Inhibitor Therapy	2021	The American journal of gastroenterology	["1572-0241 (electronic)", "1572-0241"]	Liu, Julia J. and Sloan, Meredith E. and Owings, Anna H. and Figgins, Erika and Gauthier, Josee and Gharaibeh, Raad and Robinson, Tanya and Williams, Haley and Sindel, Campbell B. and Backus, Fremel and Ayyalasomayajula, Krishna and Parker, Adam and Senitko, Michal and Abraham, George E. and Claggett, Brian and Horwitz, Bruce H. and Jobin, Christian and Adelman, Robert M. and Diamond, Gill and Gl…
Discovery of potent sars-cov-2 inhibitors from approved antiviral drugs via docking and virtual screening	2021	Combinatorial Chemistry and High Throughput Screening	["1386-2073", "1875-5402"]	Chtita, Samir and Belhassan, Assia and Aouidate, Adnane and Lakhlifi, Tahar and Belaidi, Salah and Bouachrine, Mohammed
Safety and efficacy of tracheotomy for critically ill patients with coronavirus disease 2019 (COVID-19) in Wuhan: A case series of 14 patients	2020	European Journal of Cardio-thoracic Surgery	["1010-7940", "1873-734X"]	Aodeng, Surita and Wang, Weiqing and Feng, Guodong and Wang, Jian and Lv, Wei and Yang, Hua and Zhao, Sirui and Liu, Jiazhen and Gao, Zhiqiang and Chen, Yu and DIng, Xin and Song, Kaicheng and Zhang, Shuyang
A high-throughput screen for TMPRSS2 expression identifies FDA-approved compounds that can limit SARS-CoV-2 entry	2021	Nature Communications	["2041-1723 (electronic)", "2041-1723"]	Larsen, Mads B. and Lin, Bo and Alfaras, Irene and Kennerdell, Jason R. and Salminen, Laura and Camarco, Daniel P. and Lockwood, Karina C. and Tuncer, Ferhan and Liu, Jie and Chen, Yanwen and Evankovich, John W. and Myerburg, Michael M. and McDyer, John F. and Lear, Travis B. and Chen, Bill B. and Liu, Yuan and Finkel, Toren AO - Chen, Yanwen; ORCID: http://orcid.org/0000-0002-3467-2871 AO - Lear…
Multi-system inflammatory syndrome in children during the coronavirus disease 2019 in Saudi Arabia: Clinical perspective from a case series	2021	Medicine	["1536-5964 (electronic)", "1536-5964"]	Asseri, Ali A. and Al-Qahtani, Saleh M. and Shati, Ayed A. and AlHelali, Ibrahim and Elbastawisi, Emad and Ali, Abdelwahid S. and Awadalla, Nabil J. AO - Awadalla, Nabil J.; ORCID: http://orcid.org/0000-0002-5687-6621
Intensive diagnostic management of coronavirus disease 2019 (COVID-19) in academic settings in Japan: Challenge and future	2020	Inflammation and Regeneration	["1880-8190 (electronic)", "1880-8190"]	Hoshina, Tokio and Aonuma, Hiroka and Ote, Manabu and Kanuka, Hirotaka and Sakurai, Tatsuya and Saiki, Erisha and Kinjo, Yuki and Kondo, Kazuhiro and Okabe, Masataka
Infection control in coronavirus disease 2019 wards of Wuhan Huoshenshan Hospital	2020	Academic Journal of Second Military Medical University	0258-879X	WANG, Jun-Xue and WEI, Bo and YU, Le-Cheng and LI, Hai-Feng and HAN, Li and WANG, Chang-Jun and TAN, Qing and FAN, Shan-Hong and CHEN, Wei and ZHANG, Hong-Yan and XU, Zheng-Mei
Coronavirus Disease 2019 (COVID-19) and pregnancy: what obstetricians need to know	2020	American Journal of Obstetrics and Gynecology	["0002-9378", "1097-6868"]	Smulian, John C. and Wen, Tony S. and Rasmussen, Sonja A. and Lednicky, John A. and Jamieson, Denise J. AO - Rasmussen, Sonja A.; ORCID: http://orcid.org/0000-0002-0574-4928
Clinical and Immune Features of Hospitalized Pediatric Patients with Coronavirus Disease 2019 (COVID-19) in Wuhan, China	2020	JAMA Network Open	["2574-3805 (electronic)", "2574-3805"]	Wu, Huan and Yuan, Chunhui and Shen, Xin and Wang, Jun and Xiang, Yun and Zhu, Hongmin and Yao, Cong and Luo, Wei and Shao, Jianbo
Chest Imaging in Patients Hospitalized With COVID-19 Infection - A Case Series	2020	Current Problems in Diagnostic Radiology	["0363-0188", "1535-6302"]	Bhat, Roopa and Hamid, Aws and Kunin, Jeffrey R. and Bhat, Ambarish P. and Saboo, Sachin S. and Batra, Kiran and Baruah, Dhiraj
Acute upper limb arterial ischemia in patients diagnosed with covid-19: Case series	2021	Jornal Vascular Brasileiro	["1677-5449", "1677-7301"]	Rosa, Felipe Damascena and Burihan, Marcelo Calil and Simoes, Elexandra Aparecida and Abdala, Joao Paulo de Souza and Barros, Orlando da Costa and Nasser, Felipe
A case report of COVID-19 infection and management during pregnancy	2021	SAGE Open Medical Case Reports	["2050-313X (electronic)", "2050-313X"]	Ogamba, Ifeoma and Panarelli, Erin and Chuang, Linus and Zilberman, Dimitry AO - Ogamba, Ifeoma; ORCID: http://orcid.org/0000-0001-7818-6405
Neurological manifestations and implications of COVID-19 pandemic	2020	Therapeutic Advances in Neurological Disorders	["1756-2856", "1756-2864"]	Tsivgoulis, Georgios and Palaiodimou, Lina and Katsanos, Aristeidis H. and Voumvourakis, Konstantinos I. and Caso, Valeria and Kohrmann, Martin and Molina, Carlos and Cordonnier, Charlotte and Fischer, Urs and Kelly, Peter and Sharma, Vijay K. and Chan, Amanda C. and Zand, Ramin and Sarraj, Amrou and Schellinger, Peter D. and Grigoriadis, Nikolaos and Alexandrov, Andrei V. and Tsiodras, Sotirios …
Dermatology practice in the times of the COVID-19 pandemic	2021	Indian journal of dermatology, venereology and leprology	["0973-3922 (electronic)", "0973-3922"]	Vashisht, Deepak and Neema, Shekhar and Venugopalan, Ruby and Pathania, Vikas and Sandhu, Sunmeet and Vasudevan, Biju
2019 novel coronavirus (2019-nCoV) outbreak: A new challenge	2020	Journal of Global Antimicrobial Resistance	["2213-7165", "2213-7173"]	Lupia, Tommaso and Scabini, Silvia and Mornese Pinna, Simone and Di Perri, Giovanni and De Rosa, Francesco Giuseppe and Corcione, Silvia AO - Lupia, Tommaso; ORCID: http://orcid.org/0000-0002-3865-9519
Coronavirus Disease 2019: Coronaviruses and Kidney Injury	2020	The Journal of urology	["1527-3792 (electronic)", "1527-3792"]	Lv, Wenchang and Wu, Min and Ren, Yuping and Zeng, Ning and Deng, Pei and Zeng, Hong and Zhang, Qi and Wu, Yiping
Development and Validation of a Nomogram for Assessing Survival in Patients with COVID-19 Pneumonia	2021	Clinical Infectious Diseases	["1058-4838", "1537-6591"]	Dong, Yi-Min and Sun, Zhou and Pang, Ran and Chen, Fei and Xu, Bing-Yang and Manyande, Anne and Clark, Taane G and Li, Jin-Ping and Orhan, Ilkay Erdogan and Wang, Tao and Wu, Wei and Ye, Da-Wei and Sun, Jia and Tian, Yu-Ke and Li, Yi-Xin and Chen, Qian and Liu, Qing-Quan
Thymosin Alpha 1 Reduces the Mortality of Severe Coronavirus Disease 2019 by Restoration of Lymphocytopenia and Reversion of Exhausted T Cells	2020	Clinical Infectious Diseases	["1058-4838", "1537-6591"]	Liu, Yueping and Liu, Ying and Chen, Li and Li, Min and Wang, Gang and Yuan, Zilin and Diao, Bo and Pan, Yue and Wang, Chenhui and Feng, Zeqing and Tan, Yingjun and Wu, Yuzhang and Chen, Yongwen and Hu, Zhenhong and Mao, Congzheng and Wu, Ming
Early trends for SARS-CoV-2 infection in central and north Texas and impact on other circulating respiratory viruses	2020	Journal of Medical Virology	["0146-6615", "1096-9071"]	Mutnal, Manohar B. and Walker, Kimberly and Mohammad, Amin and Rao, Arundhati and Arroliga, Alejandro C. and Brigmon, Matthew M. and Beaver, Ryan M. and Midturi, John K. AO - Mutnal, Manohar B.; ORCID: http://orcid.org/0000-0002-0452-7382
Cardiac sequelae after COVID-19 recovery: a systematic review	2021	Clinical microbiology and infection : the official publication of the European Society of Clinical Microbiology and Infectious Diseases	["1469-0691 (electronic)", "1469-0691"]	Ramadan, Mohammad Said and Bertolino, Lorenzo and Durante-Mangoni, Emanuele and Zampino, Rosa
Risk Assessment and Prevention of Severe Acute Respiratory Syndrome Coronavirus 2 Transmission for Hospitalized Urological Patients After the COVID-19 Pandemic in Wuhan, China	2020	European Urology Open Science	["2666-1691", "2666-1683"]	Peng, Ejun and Xia, Ding and Zhan, Ying and Yang, Huan and Yang, Xiaoqi and Xu, Hua and Qu, Xiaoling and Sun, Jie and Wang, Shaogang and Ye, Zhangqun and Tang, Kun and Chen, Zhiqiang and Gao, Wenxi
Epidemiological, clinical, and virological characteristics of 465 hospitalized cases of coronavirus disease 2019 (COVID-19) from Zhejiang province in China	2020	Influenza and other Respiratory Viruses	["1750-2640", "1750-2659"]	Lian, Jiangshan and Hao, Shaorui and Jia, Hongyu and Cai, Huan and Zhang, Xiaoli and Hu, Jianhua and Zheng, Lin and Wang, Xiaoyan and Zhang, Shanyan and Ye, Chanyuan and Jin, Ciliang and Yu, Guodong and Gu, Jueqing and Lu, Yingfeng and Yu, Xiaopeng and Xiang, Dairong and Li, Lanjuan and Sheng, Jifang and Yang, Yida and Jin, Xi and Liang, Tingbo AO - Yang, Yida; ORCID: http://orcid.org/0000-0001-6…
Clinical application of combined detection of SARS-CoV-2-specific antibody and nucleic acid	2020	World Journal of Clinical Cases	["2307-8960 (electronic)", "2307-8960"]	Meng, Qing-Bin and Peng, Jing-Jing and Wei, Xin and Yang, Jia-Yao and Li, Peng-Cheng and Xiong, Yong-Fen and Qu, Zi-Wei and Wu, Guang-Jiang and Hu, Zhi-Min and Yu, Jian-Chun and Su, Wen AO - Meng, Qing-Bin; ORCID: http://orcid.org/0000-0001-7006-0920 AO - Peng, Jing-Jing; ORCID: http://orcid.org/0000-0002-4596-4095 AO - Wei, Xin; ORCID: http://orcid.org/0000-0002-5415-9354 AO - Yang, Jia-Yao; ORC…
Probable Evidence of Fecal Aerosol Transmission of SARS-CoV-2 in a High-Rise Building	2020	Annals of internal medicine	["1539-3704 (electronic)", "1539-3704"]	Kang, Min and Zhang, Yingtao and Qu, Yabin and Zhuang, Yali and Chen, Xuguang and Wu, Jie and He, Jianfeng and Wei, Jianjian and Yuan, Jun and Shi, Tongxing and Song, Tie and Guo, Juxuan and Wang, Jun and Hang, Jian and Qian, Hua and Peng, Xin and Li, Yuguo and Zhong, Nanshan AO - Wei, Jianjian; ORCID: http://orcid.org/0000-0001-8859-8462 AO - Shi, Tongxing; ORCID: http://orcid.org/0000-0002-2528…
Clinical Characteristics of Coronavirus Disease 2019 in China: Guan W, Ni Z, Hu Y, et al. N Engl J Med. 2020 Feb 28 [Online ahead of print] DOI: 10.1056/NEJMoa2002032	2020	Journal of Emergency Medicine	0736-4679	Eastin, Carly and Eastin, Travis
Effectiveness of interventions as part of the One Health approach to control coronavirus disease 2019 and stratified case features in Anhui Province, China: A real-world population-based cohort study	2021	One Health	["2352-7714 (electronic)", "2352-7714"]	Huang, Lei and Xu, Aman and Zhang, Xinyue AO - Huang, Lei; ORCID: http://orcid.org/0000-0002-4225-9200
Clinical features and outcomes of discharged coronavirus disease 2019 patients: A prospective cohort study	2020	QJM	["1460-2725", "1460-2393"]	Wang, X. and Wei, X. and Xu, H. and Liu, J. and Jiang, H. and Wang, L. and Lu, C. and Xu, S.
An analytical study of drug utilization, disease progression, and adverse events among 165 COVID-19 patients	2021	Annals of Translational Medicine	["2305-5839", "2305-5847"]	Sun, Feng and Kou, Hao and Lu, Yun and Li, Wenjing and Jiang, Qiaoli and Yang, Kun and Wu, Dongfang and Cheng, Hong and Wang, Shengfeng and Zhao, Houyu and Zhou, Qingxin and Cheng, Yinchu and Zhuo, Lin and Zhan, Siyan and Xu, Yang
Risk Factors Associated with Acute Respiratory Distress Syndrome and Death in Patients with Coronavirus Disease 2019 Pneumonia in Wuhan, China	2020	JAMA Internal Medicine	["2168-6106", "2168-6114"]	Du, Chunling and Zhou, Feng and Cai, Yanping and Zhou, Xing and Xu, Sha and Wu, Chaomin and Chen, Xiaoyan and Zhang, Yuye and Song, Juan and Wang, Sijiao and Chao, Yencheng and Jiang, Jinjun and Xia, Jia'An and Huang, Hanping and Zhang, Li and Zhou, Xia and Yang, Zeyong and Xu, Jie and Zhou, Xin and Chen, Dechang and Xiong, Weining and Xu, Lei and Bai, Chunxue and Zheng, Junhua and Song, Yuanlin
Hypokalemia as a sensitive biomarker of disease severity and the requirement for invasive mechanical ventilation requirement in COVID-19 pneumonia: A case series of 306 Mediterranean patients	2020	International Journal of Infectious Diseases	["1201-9712", "1878-3511"]	Moreno-P, Oscar and Leon-Ramirez, Jose-Manuel and Ruiz-Torregrosa, Paloma and Gil, Joan and Fuertes-Kenneally, Laura and Perdiguero, Miguel and Andres, Mariano and Garcia-Navarro, Mar and Boix, Vicente and Merino, Esperanza and Asensio, Santos and Fernandez, Cleofe and Candela, Alfredo and del Mar Garcia, M and Sanchez, Rosario and Reus, Sergio and Ruiz, Paloma and Garcia-Sevila, Raquel and Marti…
Bacterial and fungal coinfection among hospitalized patients with COVID-19: a retrospective cohort study in a UK secondary-care setting	2020	Clinical Microbiology and Infection	["1198-743X", "1469-0691"]	Hughes, S. and Troise, O. and Donaldson, H. and Mughal, N. and Moore, L.S.P.
Expert Consensus for Treating Cancer Patients During the Pandemic of SARS-CoV-2	2020	Frontiers in Oncology	["2234-943X (electronic)", "2234-943X"]	Dong, Shuang and Zhang, Jing and Cai, Qian and Qian, Yu and Ran, Fengming and Wang, Jun and Huang, Qing and Liang, Xinjun and Xu, Huiting and Ou, Wuling and Luo, Chenggang and Hu, Xuebo and Ren, Tianhua and Han, Guang and Zhang, Feng and Shi, Lulu and Wei, Wei and Wang, Sheng and Wei, Shaozhong and Hu, Sheng
A retrospective study on the effects of convalescent plasma therapy in 24 patients diagnosed with covid-19 pneumonia in february and march 2020 at 2 centers in wuhan, china	2020	Medical Science Monitor	["1234-1010", "1643-3750"]	Huang, Shuang and Shen, Changxin and Xia, Chengliang and Huang, Xiaoxing and Fu, Yourong and Tian, Li
Laboratory Predictors of COVID-19 Mortality: A Retrospective Analysis from Tongji Hospital in Wuhan	2021	Mediators of Inflammation	["0962-9351", "1466-1861"]	Zheng, Bing and Gong, Quan and Zheng, Ting and Liu, Xinxin and Wei, Yingying and Li, Xinlu and Dong, Lingli and Zhong, Jixin AO - Gong, Quan; ORCID: http://orcid.org/0000-0003-2576-3365 AO - Zheng, Ting; ORCID: http://orcid.org/0000-0003-4310-2405 AO - Dong, Lingli; ORCID: http://orcid.org/0000-0003-2017-1125 AO - Zhong, Jixin; ORCID: http://orcid.org/0000-0002-3534-7480
COVID-19: The pandemic outbreak of 2019-20	2020	Journal of Global Trends in Pharmaceutical Sciences	["2230-7346 (electronic)", "2230-7346"]	Khan, Saira and Baliyan, Rishabh and Anusha Reddy, V. and George, Remi Liza and Rajendra Sandur, V.
Clinical outcomes of hemodialysis patients infected with severe acute respiratory syndrome coronavirus 2 and impact of proactive chest computed tomography scans	2020	Clinical Kidney Journal	["2048-8505", "2048-8513"]	Wang, Rui and He, Hong and Hu, Chun and Zhang, Juan and Gao, Ping and Wu, Xiaoyan and Shui, Hua and Liao, Cong and Hu, Hongtao and Cheng, Zhenshun and Liao, Meiyan
Atypical Manifestations of Severe Acute Respiratory Syndrome Coronavirus 2 Infection in Children: A Review	2021	Current pediatric reviews	["1875-6336 (electronic)", "1875-6336"]	Benou, Sofia and Dimitriou, Gabriel and Gkentzi, Despoina and Ladhani, Shamez
Follow-up Study on the Outcomes of Recovered Pregnant Women with a History of COVID-19 in the First and Second Trimesters: A Case Series from China	2021	Maternal-Fetal Medicine	["2096-6954", "2641-5895"]	Zhao, Yin and Nie, Xiu and Zou, Li and Huang, Bangxing and Ma, Hui and Shang, You
Tocilizumab-induced anaphylaxis in two patients with covid-19-induced cytokine storm	2021	Akademik Acil Tip Olgu Sunumlari Dergisi	["1309-534X", "2146-2925"]	Atayik, Emel and Aytekin, Gokhan
Characteristics and outcomes of 241 births to women with severe acute respiratory syndrome coronavirus 2 (SARS-CoV-2) infection at Five New York City Medical Centers	2020	Obstetrics and Gynecology	["0029-7844", "1873-233X"]	Khoury, Rasha and Bernstein, Peter S. and Debolt, Chelsea and Stone, Joanne and Sutton, Desmond M. and Simpson, Lynn L. and Limaye, Meghana A. and Roman, Ashley S. and Fazzari, Melissa and Penfield, Christina A. and Ferrara, Lauren and Lambert, Calvin and Nathan, Lisa and Wright, Rodney and Bianco, Angela and Wagner, Brian and Goffman, Dena and Gyamfi-Bannerman, Cynthia and Schweizer, William E. …
Frequent and Persistent Salivary Gland Ectasia and Oral Disease After COVID-19	2021	Journal of dental research	["1544-0591 (electronic)", "1544-0591"]	Gherlone, E.F. and Polizzi, E. and Tete, G. and De Lorenzo, R. and Magnaghi, C. and Rovere Querini, P. and Ciceri, F. AO - Tete G.; ORCID: http://orcid.org/0000-0002-9461-469X
Abnormal liver tests in patients with SARS-CoV-2 or influenza - prognostic similarities and temporal disparities	2021	JHEP Reports	["2589-5559 (electronic)", "2589-5559"]	Shafran, Noa and Issachar, Assaf and Shlomai, Amir and Shochat, Tzippy and Shafran, Inbal Haya and Bursztyn, Michael
A review of sars-cov-2 and the ongoing clinical trials	2020	International Journal of Molecular Sciences	["1661-6596", "1422-0067"]	Yarmishyn, Aliaksandr A. and Yang, De-Ming and Tu, Yung-Fang and Chien, Chian-Shiu and Lin, Yi-Ying and Lai, Wei-Yi and Chou, Shih-Jie and Luo, Yung-Hung and Lin, Yi-Tsung and Yang, Yi-Ping and Wang, Mong-Lien and Chiou, Shih-Hwa
Prediction of B- A nd T-cell epitopes using in-silico approaches: A solution to the development of recombinant vaccines against COVID-19	2021	Minerva Biotechnology and Biomolecular Research	["2724-542X", "2724-5934"]	Dariushnejad, Hassan and Ghorbanzadeh, Vajihe and Hashemzadeh, Pejman
Report of five nurses infected with severe acute respiratory syndrome coronavirus 2 during patient care: case series	2020	New Microbes and New Infections	2052-2975	Gheysarzadeh, A. and Sadeghifard, N. and Safari, M. and Balavandi, F. and Falahi, S. and Kenarkoohi, A. and Tavan, H.
A pandemic center's experience of managing pregnant women with COVID-19 infection in Turkey: A prospective cohort study	2020	International Journal of Gynecology and Obstetrics	["0020-7292", "1879-3479"]	Sahin, Dilek and Tanacan, Atakan and Erol, Seyit A. and Anuk, Ali T. and Eyi, Elif G.Y. and Ozgu- Erdinc, A. Seval and Yucel, Aykan and Keskin, Huseyin L. and Moraloglu, Ozlem T. and Tayman, Cuneyt and Unlu, Serpil and Kirca, Fisun and Dinc, Bedia and San, Ishak and Parpucu, U. Murat and Surel, Aziz A.
Death, discharge and arrhythmias among patients with COVID-19 and cardiac injury	2020	CMAJ	["0820-3946", "1488-2329"]	Si, Daoyuan and Du, Beibei and Sun, Huan and Liu, Guohui and Yang, Ping and Ni, Lujia and Yang, Bo and Jiang, Nan and Masse, Stephane and Nanthakumar, Jared and Bhaskaran, Abhishek and Nanthakumar, Kumaraswamy and Jin, Lina
Pulmonary contusion during the COVID-19 pandemic: challenges in diagnosis and treatment	2020	Surgery Today	["0941-1291", "1436-2813"]	Wang, Yongyong and Zeng, Chenxi and Liu, Changyu and Cai, Yixing and Zhang, Ni and Fu, Xiangning and Dong, Liming
Clinical outcomes for COVID-19 patients with diabetes mellitus treated with convalescent plasma transfusion in Wuhan, China	2021	Journal of Medical Virology	["0146-6615", "1096-9071"]	Wu, Jian and Shen, Jiawei and Luo, Tao and Guo, Yanju and Yang, Yang and Zhao, Jun and Han, Ying and Wu, Qiuyue and Li, Weiwei and Dai, Wei and Li, Tianfu and Pang, Rongrong and Zhang, Mingchao and Li, Na and Xia, Xinyi AO - Xia, Xinyi; ORCID: http://orcid.org/0000-0002-7178-0505
The treatment of covid-19 with Chinese herbal medicine	2020	Journal of Chinese Medicine	0143-8042	Sun, Peilin
COVID-19 Pandemic: from Molecular Biology, Pathogenesis, Detection, and Treatment to Global Societal Impact	2020	Current Pharmacology Reports	["2198-641X (electronic)", "2198-641X"]	Sood, Shivani and Kumar, Jayant and Aggarwal, Vaishali and Aggarwal, Diwakar and Upadhyay, Sushil K and Tuli, Hardeep Singh and Sak, Katrin and Kumar, Manoj and Talwar, Shivangi AO - Tuli, Hardeep Singh; ORCID: http://orcid.org/0000-0003-1155-0094
COVID-19: Antiviral agents and enzyme inhibitors/receptor blockers in development	2021	Experimental Biology and Medicine	["1535-3702", "1535-3699"]	Jogalekar, Manasi P and Patel, Ankit B and Veerabathini, Anurag AO - Jogalekar, Manasi P; ORCID: http://orcid.org/0000-0003-1307-4829
Inflammation, Immunity and Immunogenetics in COVID-19: A Narrative Review	2020	Indian Journal of Clinical Biochemistry	["0970-1915", "0974-0422"]	Lingeswaran, Malavika and Goyal, Taru and Ghosh, Raghumoy and Suri, Smriti and Mitra, Prasenjit and Sharma, Praveen and Misra, Sanjeev AO - Mitra, Prasenjit; ORCID: http://orcid.org/0000-0003-4826-1587
The epidemiology, diagnosis and treatment of COVID-19	2020	International Journal of Antimicrobial Agents	["0924-8579", "1872-7913"]	Zhai, Pan and Ding, Yanbing and Wu, Xia and Long, Junke and Zhong, Yanjun and Li, Yiming AO - Li, Yiming; ORCID: http://orcid.org/0000-0003-0236-9840
Review of Current Vaccine Development Strategies to Prevent Coronavirus Disease 2019 (COVID-19)	2020	Toxicologic Pathology	["0192-6233", "1533-1601"]	Bennet, Bindu M. and Wolf, Jayanthi and Laureano, Rodrigo and Sellers, Rani S. AO - Bennet, Bindu M.; ORCID: http://orcid.org/0000-0003-1079-4505 AO - Sellers, Rani S.; ORCID: http://orcid.org/0000-0001-8870-4675
Vaccines for severe acute respiratory syndrome coronavirus 2 infection	2021	U.S. Pharmacist	0148-4818	Dellarocca, Mena Alrais
Vytr hypothesis for the prophylactic and therapeutic efficacy of GS-5734 treatment in humans with COVID-19	2020	International Journal of Research in Pharmaceutical Sciences	["0975-7538 (electronic)", "0975-7538"]	Yethindra, Vityala and Nazami, Furquan and Dzhangazieva, Ainura and Kurzhunbaeva, Zhyldyz and Tagaev, Tugolbai
Disease-modifying therapies and SARS-CoV-2 vaccination in multiple sclerosis: an expert consensus	2021	Journal of Neurology	["0340-5354", "1432-1459"]	Centonze, Diego and Rocca, Maria A. and Filippi, Massimo and Gasperini, Claudio and Kappos, Ludwig and Hartung, Hans-Peter and Magyari, Melinda and Oreja-Guevara, Celia and Trojano, Maria and Wiendl, Heinz AO - Filippi, Massimo; ORCID: http://orcid.org/0000-0002-5485-0479
SARS-CoV-2 Vaccine Development: An Overview and Perspectives	2020	ACS Pharmacology and Translational Science	["2575-9108 (electronic)", "2575-9108"]	Wang, Kai and Massoud, Tarik F. and Paulmurugan, Ramasamy and Liu, Yi AO - Massoud, Tarik F.; ORCID: http://orcid.org/0000-0002-9694-1408 AO - Paulmurugan, Ramasamy; ORCID: http://orcid.org/0000-0001-7155-4738
Comparative effectiveness and safety of antiviral agents for patients with COVID-19: Protocol for a systematic review and individual-patient data network meta-analysis	2020	PLoS ONE	["1932-6203 (electronic)", "1932-6203"]	Cao, Yulong and Kuang, Jiqiu and Gao, Yan and Shan, Jiao and Gong, Zhizhong
Functional Exhaustion of Type I and II Interferons Production in Severe COVID-19 Patients	2020	Frontiers in Medicine	["2296-858X (electronic)", "2296-858X"]	Benzaken, Sylvia and Ruetsch, Caroline and Brglez, Vesna and Cremoni, Marion and Zorzi, Kevin and Fernandez, Celine and Boyer-Suavet, Sonia and Seitz-Polski, Barbara and Demonchy, Elisa and Risso, Karine and Courjon, Johan and Cua, Eric and Ichai, Carole and Dellamonica, Jean and Passeron, Thierry
The novel coronavirus Disease-2019 (COVID-19): Mechanism of action, detection and recent therapeutic strategies	2020	Virology	["0042-6822", "1096-0341"]	Seyed Hosseini, Elahe and Riahi Kashani, Narjes and Nikzad, Hossein and Hassani Bafrani, Hassan and Haddad Kashani, Hamed and Azadbakht, Javid AO - Haddad Kashani, Hamed; ORCID: http://orcid.org/0000-0003-2606-2886
COVID-19: A review of the proposed pharmacological treatments	2020	European Journal of Pharmacology	["0014-2999", "1879-0712"]	Lam, Sarah and Lombardi, Andrew and Ouanounou, Aviv
Efficacy of Traditional Chinese Medicine on COVID-19: Two Case Reports	2021	Medical Acupuncture	["1933-6586", "1933-6594"]	Zheng, Zi Zhou and Ma, Ning Ning and Li, Lily and Jiang, Dan
Approaches for prevention and environmental management of novel COVID-19	2020	Environmental science and pollution research international	["1614-7499 (electronic)", "1614-7499"]	Tabish, Mohammad and Khatoon, Aisha and Alkahtani, Saad and Alkahtane, Abdullah and Alghamdi, Jawahir and Albasher, Gadah and Almeer, Rafa and Al-Sultan, Nouf K. and Ahmed, Syed Anees and Mir, Snober S. and Aljarba, Nada H. and Al-Qahtani, Wedad Saeed and Al-Zharani, Mohammed and Nayak, Amit Kumar and Hasnain, Md Saquib AO - Alkahtani, Saad; ORCID: http://orcid.org/0000-0001-7381-5110
Diagnosis and treatment of emergency surgeries in otorhinolaryngology, head and neck surgery during the covid-19 outbreak: A single center experience	2020	World Journal of Otorhinolaryngology - Head and Neck Surgery	2095-8811	Sun, Yu and Zhang, Li and Cheng, Qing and Hu, Yujuan and Xiao, Hongjun AO - Zhang, Li; ORCID: http://orcid.org/0000-0002-5707-7143
The COVID-19 pandemic	2020	Critical Reviews in Clinical Laboratory Sciences	["1040-8363", "1549-781X"]	Ciotti, Marco and Ciccozzi, Massimo and Terrinoni, Alessandro and Jiang, Wen-Can and Wang, Cheng-Bin and Bernardini, Sergio AO - Bernardini, Sergio; ORCID: http://orcid.org/0000-0003-1984-6834
Anesthesia and COVID-19: What We Should Know and What We Should Do	2020	Seminars in Cardiothoracic and Vascular Anesthesia	["1089-2532", "1940-5596"]	Tang, Linda Y. and Wang, Jingping AO - Tang, Linda Y.; ORCID: http://orcid.org/0000-0003-2865-5378 AO - Wang, Jingping; ORCID: http://orcid.org/0000-0003-2699-1650
The COVID-19 pandemic	2020	Critical reviews in clinical laboratory sciences	["1549-781X (electronic)", "1549-781X"]	Ciotti, Marco and Ciccozzi, Massimo and Terrinoni, Alessandro and Jiang, Wen-Can and Wang, Cheng-Bin and Bernardini, Sergio AO - Bernardini, Sergio; ORCID: http://orcid.org/0000-0003-1984-6834
Longitudinal Change of Severe Acute Respiratory Syndrome Coronavirus 2 Antibodies in Patients with Coronavirus Disease 2019	2020	Journal of Infectious Diseases	["0022-1899", "1537-6613"]	Zhang, Guoxin and Nie, Shuke and Zhang, Zhaohui and Zhang, Zhentao
Longitudinal change of severe acute respiratory syndrome coronavirus 2 antibodies in patients with coronavirus disease 2019	2020	Journal of Infectious Diseases	["0022-1899", "1537-6613"]	Zhang, Guoxin and Nie, Shuke and Zhang, Zhaohui and Zhang, Zhentao
Detectable Serum Severe Acute Respiratory Syndrome Coronavirus 2 Viral Load (RNAemia) Is Closely Correlated with Drastically Elevated Interleukin 6 Level in Critically Ill Patients with Coronavirus Disease 2019	2020	Clinical Infectious Diseases	["1058-4838", "1537-6591"]	Chen, Xiaohua and Zhao, Binghong and Huang, Qianchuan and Liu, Ying and Ding, Jinya and Qu, Yueming and Chen, Yurou and Li, Feng and Xiong, Jie and Feng, Yong and Men, Dong and Yang, Bo
Factors associated with prolonged viral RNA shedding in patients with coronavirus disease 2019 (COVID-19)	2020	Clinical Infectious Diseases	["1058-4838", "1537-6591"]	Xu, Kaijin and Chen, Yanfei and Yi, Ping and Ding, Cheng and Wu, Wenrui and Li, Yongtao and Ni, Qin and Xu, Min and Zhang, Ying and Zhao, Hong and Zhang, Xuan and Yu, Liang and Su, Junwei and Lang, Guanjing and Liu, Jun and Wu, Xiaoxin and Guo, Yongzheng and Tao, Jingjing and Shi, Ding and Yu, Ling and Cao, Qing and Ruan, Bing and Xu, Yan and Sheng, Jifang and Li, Lanjuan and Yuan, Jing and Zou, …
Predictors of ICU admission and mortality in patients with coronavirus disease-2019 (COVID 19) in community hospitals	2021	American Journal of Respiratory and Critical Care Medicine	1535-4970	Pathak, V. and Conklin, C.
Risk factors affecting the early treatment effect of patients with severe coronavirus disease 2019	2020	Academic Journal of Second Military Medical University	0258-879X	ZHENG, Kai-Lian and NING, Fang-Zheng and ZHAO, Zhi-Yue and XU, Ying and CHEN, Yi and KONG, Xiang-Yu and DONG, Yu-Chao and ZHAO, Feng and WAN, Xiao-Jian
Characterization of an Asymptomatic Cohort of Severe Acute Respiratory Syndrome Coronavirus 2 (SARS-CoV-2) Infected Individuals Outside of Wuhan, China	2020	Clinical Infectious Diseases	["1058-4838", "1537-6591"]	Wang, Yubo and He, Yong and Li, Jianghua and Tong, Jin and Qin, Yalan and Xie, Ting and Xiang, Jianglin and Li, Jianrong and Xiang, Jianhua and Cui, Yong and Higgs, Elizabeth S.
Epidemiologic and clinical characteristics of heart transplant recipients during the 2019 coronavirus outbreak in Wuhan, China: A descriptive survey report	2020	Journal of Heart and Lung Transplantation	["1053-2498", "1557-3117"]	Ren, Zong-Li and Hu, Rui and Wang, Zhi-Wei and Zhang, Min and Ruan, Yong-Le and Wu, Zhi-Yong and Wu, Hong-Bing and Hu, Xiao-Ping and Hu, Zhi-Peng and Ren, Wei and Li, Luo-Cheng and Dai, Fei-Feng and Liu, Huan and Cai, Xin
Analysis of adjunctive serological detection to nucleic acid test for severe acute respiratory syndrome coronavirus 2 (SARS-CoV-2) infection diagnosis	2020	International Immunopharmacology	["1567-5769", "1878-1705"]	Liu, Rui and Han, Huan and Zhen, Jiesheng and Niu, Zhili and Li, Dong and Zhu, Chengliang and Liu, Xinghui and Yuan, Li and Shereen, Muhammad Adnan and Wu, Kailang and Liu, Fang and Luo, Zhen
Clinical Characteristics and Outcomes of 421 Patients With Coronavirus Disease 2019 Treated in a Mobile Cabin Hospital	2020	Chest	["0012-3692", "1931-3543"]	Wang, Wei and Xin, Can and Xiong, Zhongwei and Cai, Yuankun and Zhou, Keyao and Zhang, Tingbao and Wu, Xiaohui and Liu, Kui and Li, Zhiqiang and Chen, Jincao and Yan, Xixi and Xie, Chuanshun
Clinical features and antibody response of patients from a COVID-19 treatment hospital in Wuhan, China	2021	Journal of Medical Virology	["0146-6615", "1096-9071"]	Chen, Yong and Ke, Yuehua and Liu, Xiong and Jia, Ruizhong and Liu, Wei and Yang, Chaojie and Jia, Leili and Wang, Yong and Han, Li and Wang, Changjun and Wang, Zhihua and Xia, Xinyi and Zhang, Sibing AO - Wang, Changjun; ORCID: http://orcid.org/0000-0002-1996-5991
Comparison of epidemiological and clinical characteristics of COVID-19 patients with and without Wuhan exposure	2020	Journal of Zhejiang University: Science B	["1673-1581", "1862-1783"]	Lian, Jiang-shan and Cai, Huan and Hao, Shao-rui and Zhang, Xiao-li and Zheng, Lin and Jia, Hong-yu and Hu, Jian-hua and Zhang, Shan-yan and Yu, Guo-dong and Gu, Jue-qing and Ye, Chan-yuan and Jin, Ci-liang and Lu, Ying-feng and Sheng, Ji-fang and Yang, Yi-da and Jin, Xi AO - Yang, Yi-da; ORCID: http://orcid.org/0000-0001-6261-0953
Prevention of COVID-19 infection in a pediatric oncology ward in Wuhan	2020	Pediatric Blood and Cancer	["1545-5009", "1545-5017"]	Zhang, Ai and Hu, Qun and Liu, Aiguo and Wang, Songmi and Jin, Shourui and Wang, Yao and Wang, Li and Hao, Yan AO - Zhang, Ai; ORCID: http://orcid.org/0000-0002-5122-4296
Descriptive, Retrospective Study of the Clinical Characteristics of Asymptomatic COVID-19 Patients	2020	mSphere	["2379-5042 (electronic)", "2379-5042"]	Han, Huan and Xu, Zaichao and Zhong, Youquan and Cheng, Xiaoming and Yuan, Li and Wang, Fubing and Li, Yan and Liu, Fang and Jiang, Yingan and Zhu, Chengliang and Xia, Yuchen AO - Xia, Yuchen; ORCID: http://orcid.org/0000-0001-8460-3893
Cardiovascular disease potentially contributes to the progression and poor prognosis of COVID-19	2020	Nutrition, Metabolism and Cardiovascular Diseases	["0939-4753", "1590-3729"]	Li, Mingyue and Dong, Yalan and Guo, Weina and Zhou, Haifeng and Zhang, Zili and Tian, Chunxia and Zhu, Rui and Fan, Heng and Hu, Desheng and Wang, Haijun and Du, Keye and Wang, Li and Zhao, Lei and Luo, Shanshan
Biomarkers of COVID-19, a longitudinal and retrospective assessment of a NYC 1st wave cohort	2021	American Journal of Respiratory and Critical Care Medicine	1535-4970	Kwon, S. and Crowley, G. and Liu, M. and Nolan, A.
Clinical features of asymptomatic or subclinical COVID-19 in children	2020	Chinese Journal of Contemporary Pediatrics	1008-8830	Liu, You-Jing and Chen, Peng and Liu, Zhi-Sheng and Li, Ying and Du, Hui and Xu, Jia-Li
Ivermectin: Potential role as repurposed drug for covid-19	2020	Malaysian Journal of Medical Sciences	["1394-195X", "2180-4303"]	Dixit, Alok and Singh, Amit Vikram and Yadav, Ramakant
COVID-19 in Australia: our national response to the first cases of SARS-CoV-2 infection during the early biocontainment phase	2021	Internal Medicine Journal	["1444-0903", "1445-5994"]	Li, Cecilia and Sotomayor-Castillo, Cristina and Nahidi, Shizar and Barratt, Ruth and O'Sullivan, Matthew V. N. and Gilroy, Nicole and Maddocks, Susan and Ferguson, Patricia and Carter, Ian and Robosa, Roselle S. and Gerrard, John and Macbeth, Deborough A. and Alcorn, Kylie A. D. and Naughton, William and Kanapathipillai, Rupa and Stuart, Rhonda L. and Korman, Tony M. and Teh, Joanne and Catford,…
Hypothesis: Designation of Liposomal Scavenger System for Fighting against 2019-nCoV	2021	Infectious disorders drug targets	["2212-3989 (electronic)", "2212-3989"]	Bagherani, Nooshin and Smoller, Bruce R.
The effect of asthma or chronic obstructive pulmonary disease on hospitalization outcomes of COVID-19 patients: A retrospective cohort study	2021	American Journal of Respiratory and Critical Care Medicine	1535-4970	Im, J.P. and Arjun, S. and Farraj, K. and Desai, J. and Yeroushalmi, K. and Gomez Paz, S. and Castillo, A. and Mustacchia, P. and Iqbal, J.
Rhinologic Procedures in the Era of COVID-19: Health-care Provider Protection Protocol	2020	American Journal of Rhinology and Allergy	["1945-8924", "1945-8932"]	Rathbone, Richard F. and Taha, Mohamed A. and Hall, Christian A. and Stevenson, Megan M. and Zito, Brittany A. and Barham, Henry P. and Corsten, Luke A. and Bowie, Charles R. and Waguespack, Paul J. and Stanger, Richard AO - Barham, Henry P.; ORCID: http://orcid.org/0000-0002-4969-4977
A five-step risk management process for geriatric dental practice during SARS-CoV-2 pandemic	2021	Gerodontology	["1741-2358 (electronic)", "1741-2358"]	Sivaraman, Karthik and Narayana, Aparna and Chopra, Aditi and Radhakrishnan, Raghu A. AO - Sivaraman, Karthik; ORCID: http://orcid.org/0000-0002-1512-6488 AO - Narayana, Aparna; ORCID: http://orcid.org/0000-0002-3190-2379 AO - Chopra, Aditi; ORCID: http://orcid.org/0000-0003-4805-5943 AO - Radhakrishnan, Raghu A.; ORCID: http://orcid.org/0000-0003-0088-4777
Important Management Considerations In Patients With Pituitary Disorders During The Time Of The Covid-19 Pandemic	2020	Endocrine practice : official journal of the American College of Endocrinology and the American Association of Clinical Endocrinologists	1530-891X	Yuen, Kevin C J and Blevins, Lewis S. and Findling, James W.
Chemoprophylaxis, diagnosis, treatments, and discharge management of COVID-19: An evidence-based clinical practice guideline (updated version)	2020	Medical Journal of Chinese People's Liberation Army	0577-7402	Ying-Hui, Jin and Ming-Juan, Zhao and Yun-Yun, Wang and Qiao, Huang and Li-Sha, Luo and Man-Ru, Fan and Di, Huang and Hong-Yang, Xue and Lin-Xin, Yu and Ya-Dong, Gao and Fu-Bing, Wang and Fu-Xiang, Zhou and Dong-Chi, Zhao and Hong, Weng and Lin-Lu, Ma and Qing-Yuan, Zhan and Zhi-Yong, Peng and Lin, Cai and Yu-Feng, Yuan and Xiao-Chun, Zhang and Jian, Xia and Yi-Rong, Li and Xian-Tao, Zeng and Zhe…
Report on a lactating patient with COVID-19	2021	Infection	["0300-8126", "1439-0973"]	Liu, Xuchun and Zhou, Li and Zhu, Yan
Therapeutic Potentials of Antiviral Plants Used in Traditional African Medicine With COVID-19 in Focus: A Nigerian Perspective	2021	Frontiers in Pharmacology	["1663-9812 (electronic)", "1663-9812"]	Attah, Alfred Francis and Fagbemi, Adeshola Adebayo and Olubiyi, Olujide and Dada-Adegbola, Hannah and Oluwadotun, Akinseinde and Elujoba, Anthony and Babalola, Chinedum Peace
A Viewpoint on Angiotensin-Converting Enzyme 2, Anti-Hypertensives and Coronavirus Disease 2019 (COVID-19)	2020	Infectious disorders drug targets	["2212-3989 (electronic)", "2212-3989"]	Mali, Suraj N. and Thorat, Bapu R. and Chopade, Atul R.
Inpatient Neurology Consultations During the Onset of the SARS-CoV-2 New York City Pandemic: A Single Center Case Series	2020	Frontiers in Neurology	["1664-2295 (electronic)", "1664-2295"]	Radmard, Sara and Epstein, Samantha E. and Roeder, Hannah J. and Michalak, Andrew J. and Shapiro, Steven D. and Wilson, Tommy J. and Willey, Joshua Z. and Thakur, Kiran T. and Boehme, Amelia and Duran, Juan C. and Bain, Jennifer M.
Baseline characteristics and outcomes of patients with COVID-19 admitted to intensive care units in Vancouver, Canada: a case series	2020	CMAJ	["0820-3946", "1488-2329"]	Foster, Denise and Karpov, Andrei and Mitra, Anish R. and Haljan, Greg and Fergusson, Nicholas A. and Lloyd-Smith, Elisa and Wormsbecker, Andrew and Crowe, Sarah and Chittock, Dean R. and Kanji, Hussein D. and Sekhon, Mypinder S. and Griesdale, Donald E.G.
Repurposing Approved Drugs for Guiding COVID-19 Prophylaxis: A Systematic Review	2020	Frontiers in Pharmacology	["1663-9812 (electronic)", "1663-9812"]	Andrade, Bruno Silva and Siqueira, Sergio and Rangel, Fernanda de Souza and Santos, Naiane Oliveira and Freitas, Andria dos Santos and Soares, Wagner Rodrigues de Assis and Barh, Debmalya and Goes-Neto, Aristoteles and Birbrair, Alexander and Azevedo, Vasco Ariston de Carvalho
Administration of intravenous immunoglobulin in the treatment of COVID-19: A review of available evidence	2021	Journal of Medical Virology	["0146-6615", "1096-9071"]	Moradimajd, Parisa and Sedigh-Maroufi, Shahnam and Samaee, Hamidreza and Kourosh-Aami, Masoumeh and Mohsenzadagan, Monireh AO - Mohsenzadagan, Monireh; ORCID: http://orcid.org/0000-0003-2434-9728
Pathological Aspects of COVID-19 as a Conformational Disease and the Use of Pharmacological Chaperones as a Potential Therapeutic Strategy	2020	Frontiers in Pharmacology	["1663-9812 (electronic)", "1663-9812"]	Aoe, Tomohiko
A 47-year-old hispanic man who developed cutaneous vasculitic lesions and gangrene of the toes following admission to hospital with covid-19 pneumonia	2020	American Journal of Case Reports	["1941-5923 (electronic)", "1941-5923"]	Adekiigbe, Riliwan and Ugbode, Franklin and Seoparson, Sunil and Fetterman, Alan and Katriyar, Neeraj
Coronavirus Disease 2019 (COVID-19) in Neonates and Children From China: A Review	2020	Frontiers in Pediatrics	["2296-2360 (electronic)", "2296-2360"]	Yu, Yuanqiang and Chen, Pingyang
Novel Coronavirus disease 2019 (COVID-19) in Newborns and Children	2020	Gazi Medical Journal	2147-2092	Deniz, Melis and Tezer, Hasan AO - Deniz, Melis; ORCID: http://orcid.org/0000-0002-9740-4196 AO - Tezer, Hasan; ORCID: http://orcid.org/0000-0001-6871-4112
Overview of coronavirus disease 2019: Treatment updates and advances	2020	Journal of the Chinese Medical Association	["1726-4901", "1728-7731"]	Chiu, Hwa-Yen and Chen, Yuh-Min and Luo, Yung-Hung and Weng, Chia-Sui
Severe acute respiratory syndrome coronavirus 2(SARS-CoV-2) infection during late pregnancy: a report of 18 patients from Wuhan, China	2020	BMC Pregnancy and Childbirth	["1471-2393 (electronic)", "1471-2393"]	Zhang, Lu and Dong, Lan and Wei, Min and Li, Jun and Ming, Lei and Yang, Jing and Hu, Ruheng
Recommended prophylactic and management strategies for severe acute respiratory syndrome coronavirus 2 infection in transplant recipients	2020	Chronic Diseases and Translational Medicine	["2095-882X (electronic)", "2095-882X"]	Ju, Chun-Rong and Lian, Qiao-Yan and Zhang, Jian-Heng and He, Jian-Xing and Qiu, Tao and Cai, Zhi-Tao and Jiang, Wen-Yang and Zhang, Jing and Cheng, Qin and Chen, Gang and Li, Ning and Wang, Chun-Yan
Perinatology clinic in the coronavirus disease-2019 pandemic: what harms, often teaches	2021	Journal of Maternal-Fetal and Neonatal Medicine	["1476-7058", "1476-4954"]	Yapar Eyi, Elif Gul and Moraloglu Tekin, Ozlem and Sahin, Dilek and Yucel, Aykan and Tanacan, Atakan and Halici Ozturk, Filiz and Yakistiran, Betul and Yucel Yetiskin, Didem and Unlu, Serpil and Gokcinar, Derya and Buglagil, Arda AO - Moraloglu Tekin, Ozlem; ORCID: http://orcid.org/0000-0001-8167-3837 AO - Sahin, Dilek; ORCID: http://orcid.org/0000-0001-8567-9048 AO - Halici Ozturk, Filiz; ORCID:…
Atypical presentations of coronavirus disease 2019 in a patient with acute obstructive suppurative cholangitis	2020	Clinics and Research in Hepatology and Gastroenterology	["2210-7401", "2210-741X"]	Zhai, Lu-Lu and Xiang, Feng and Wang, Wei and Wu, Lun and Ye, Lin and Yao, Li-Chao and Tang, Zhi-Gang
Coronavirus disease and the cardiovascular system: A narrative review of the mechanisms of injury and management implications	2021	Cardiovascular Diagnosis and Therapy	["2223-3652", "2223-3660"]	Brizneda, Maria Vega and Bansal, Agam and Jain, Vardhmaan and Kapadia, Samir and Svensson, Lars G. and Cremer, Paul and Rampersad, Penelope and Grimm, Richard and Griffin, Brian P. and Xu, Bo and Menon, Venu and Reed, Grant
Expert consensus on the management strategy of patients with hereditary ataxia during prevention and control of novel coronavirus pneumonia epidemic	2020	Zhonghua yi xue yi chuan xue za zhi = Zhonghua yixue yichuanxue zazhi = Chinese journal of medical genetics	1003-9406	Specialized Committee Of Neurogenetics Neurophysician Branch Of Chinese Medical Doctor Association and Jiang, Hong and Tang, Beisha
Novel coronavirus pandemic: A clinical overview	2020	South African Family Practice	["2078-6190", "2078-6204"]	Kaswa, Ramprakash and Govender, Indiran
Management of a Parkinson's disease patient with severe COVID-19 pneumonia	2020	Therapeutic Advances in Chronic Disease	["2040-6223", "2040-6231"]	Li, Jingwen and Long, Xi and Zhu, Chunli and Wang, Ruiying and Hu, Shaoping and Wang, Tao and Li, Jinghong and Lin, Zhicheng and Xiong, Nian AO - Li, Jingwen; ORCID: http://orcid.org/0000-0002-2119-7848
Management of a "suspected ward" in a COVID-19 designated hospital in Wuhan	2020	Medicine	["1536-5964 (electronic)", "1536-5964"]	Kuang, Meng and Deng, Huiping and Jiang, Chiqiu and Zheng, Lanrong and Qi, Min and Li, Chun and Sheng, Liuqing
Standardize the management procedures for breast cancer patients during the outbreak of COVID-19 in Wuhan, China	2020	Breast Cancer Research and Treatment	["0167-6806", "1573-7217"]	Yao, Jing and Liu, Yanfang and Cheng, Jing AO - Yao, Jing; ORCID: http://orcid.org/0000-0001-6999-0987
Mortality of high-risk orthopaedic oncology patients during the COVID-19 pandemic: A prospective cohort study	2020	Journal of Surgical Oncology	["0022-4790", "1096-9098"]	Stevenson, Jonathan D. and Evans, Scott and Morris, Guy and Tillman, Roger and Abudu, Adesegun and Jeys, Lee and Parry, Michael AO - Stevenson, Jonathan D.; ORCID: http://orcid.org/0000-0002-2869-6455 AO - Evans, Scott; ORCID: http://orcid.org/0000-0001-7566-3253 AO - Morris, Guy; ORCID: http://orcid.org/0000-0002-3297-6011 AO - Jeys, Lee; ORCID: http://orcid.org/0000-0002-9005-279X
Review on COVID-19 Etiopathogenesis, Clinical Presentation and Treatment Available with Emphasis on ACE2	2021	Indian Journal of Clinical Biochemistry	["0970-1915", "0974-0422"]	Rathi, Himani and Rana, Satya Vati and Mirza, Anissa Atif and Saha, Sarama and Kumar, Raman and Naithani, Manisha and Burman, Vishakha and Datta, Sudip Kumar
A review of medications used to control and improve the signs and symptoms of COVID-19 patients	2020	European Journal of Pharmacology	["0014-2999", "1879-0712"]	Hushmandi, Kiavash and Bokaie, Saied and Hashemi, Mehrdad and Moghadam, Ebrahim Rahmani and Raei, Mehdi and Hashemi, Farid and Bagheri, Mahdi and Habtemariam, Solomon and Nabavi, Seyed Mohammad
Treating COVID-19: Review of drug hypersensitivity reactions	2020	Journal of Investigational Allergology and Clinical Immunology	["1018-9068", "1698-0808"]	Dordal Culla, M.T. and Herrera-Lasso Regas, Valeria and Marti-Garrido, J. and Vazquez-Revuelta, P. and Lleonart Bellfill, R. and Rodriguez Cumplido, D.
The role of extracorporeal membrane oxygenation in critically ill patients with COVID-19: a narrative review	2021	BMC Pulmonary Medicine	["1471-2466 (electronic)", "1471-2466"]	Huang, Shiqian and Zhao, Shuai and Wu, Zhouyang and Wu, Jing and Xia, Haifa and Chen, Xiangdong and Luo, Huilin AO - Chen, Xiangdong; ORCID: http://orcid.org/0000-0003-3347-2947
Dealing with lung cancer in the COVID-19 scenario (a review)	2021	Molecular and Clinical Oncology	["2049-9450", "2049-9469"]	Aran, Veronica and De Marchi, Pedro and Ferreira, Carlos Gil and Zamboni, Mauro
Water, sanitation and hygiene challenges faced in India in COVID-19 prevention: A literature review	2021	Indian Journal of Public Health Research and Development	["0976-0245", "0976-5506"]	Rani, Anne Praveena and Florence Elizabeth, R. and Nathan, Mahesh Maria
COVID-19: A Global Challenge with Old History, Epidemiology and Progress So Far	2020	Molecules (Basel, Switzerland)	["1420-3049 (electronic)", "1420-3049"]	Khan, Mujeeb and Adil, Syed F. and Alkhathlan, Hamad Z. and Khan, Merajuddin and Tahir, Muhammad N. and Saif, Sadia and Khan, Shams T. AO - Khan, Mujeeb; ORCID: http://orcid.org/0000-0002-4088-6913 AO - Adil, Syed F.; ORCID: http://orcid.org/0000-0002-2768-1235 AO - Khan, Merajuddin; ORCID: http://orcid.org/0000-0002-0087-0669 AO - Saif, Sadia; ORCID: http://orcid.org/0000-0002-1025-3365 AO - Kha…
Diabetes and COVID-19: Global and regional perspectives	2020	Diabetes Research and Clinical Practice	["0168-8227", "1872-8227"]	Jeong, In-Kyung and Yoon, Kun Ho and Lee, Moon Kyu
Practical measures to prevent COVID-19: A mini-review	2020	Journal of Biological Sciences	["1727-3048", "1812-5719"]	Ozaslan, Mehmet and Halil Kilic, I. and Safdar, Muhamad and Khailany, Rozhgar A.
Potential pharmacological agents for COVID-19	2020	Indian journal of public health	0019-557X	Kotwani, Anita and Gandra, Sumanth
Renin-angiotensin system blockers, risk of SARS-CoV-2 infection and outcomes fromCoViD-19: systematic review and meta-analysis	2020	European heart journal. Cardiovascular pharmacotherapy	["2055-6845 (electronic)", "2055-6845"]	Lee, Matthew M Y and Docherty, Kieran F. and Sattar, Naveed and Petrie, Mark C. and Jhund, Pardeep S. and McMurray, John J V and Mehta, Neil and Kalra, Ankur and Nowacki, Amy S. and Solomon, Scott D. and Vaduganathan, Muthiah
Coronavirus disease 2019 in children: Clinical & epidemiological implications	2020	Indian Journal of Medical Research	0971-5916	Kuttiatt, Vijesh Sreedhar and Abraham, Philip Raj and Menon, Ramesh P. and Rahi, Manju and Vaidya, Pankaj C.
Management of severe COVID-19 patient with negative RT-PCR for SARS-CoV-2: Role of clinical, radiological, and serological diagnosis	2021	Radiology Case Reports	["1930-0433 (electronic)", "1930-0433"]	Soedarsono, Soedarsono and Febriani, Anna and Hasan, Helmia and Widyoningroem, Anita
Evidence-based management of COVID-19 in cancer patients: Guideline by the Infectious Diseases Working Party (AGIHO) of the German Society for Haematology and Medical Oncology (DGHO)	2020	European Journal of Cancer	["0959-8049", "1879-0852"]	Giesen, Nicola and Sprute, Rosanne and Mellinghoff, Sibylle C. and Cornely, Oliver A. and Kohler, Philipp and Ruthrich, Maria and von Lilienfeld-Toal, Marie and Khodamoradi, Yascha and Beutel, Gernot and Lueck, Catherina and Koldehoff, Michael and Hentrich, Marcus and Sandherr, Michael and von Bergwelt-Baildon, Michael and Wolf, Hans-Heinrich and Hirsch, Hans H. and Wormann, Bernhard and Schalk, …
An Update on Current Therapeutic Drugs Treating COVID-19	2020	Current Pharmacology Reports	["2198-641X (electronic)", "2198-641X"]	Wu, Renyi and Wang, Lujing and Kuo, Hsiao-Chen Dina and Shannar, Ahmad and Peter, Rebecca and Chou, Pochung Jordan and Li, Shanyi and Hudlikar, Rasika and Kong, Ah-Ng and Liu, Xia and Liu, Zhigang and Poiani, George J. and Amorosa, Louis and Brunetti, Luigi AO - Kong, Ah-Ng; ORCID: http://orcid.org/0000-0002-9273-4217
COVID-19 in patients with familial Mediterranean fever treated with colchicine: case based review	2021	Rheumatology International	["0172-8172", "1437-160X"]	Nas, Kemal and Eryilmaz, Nuran and Geyik, Mehmet Faruk and Altas, Ayfer AO - Nas, Kemal; ORCID: http://orcid.org/0000-0002-5845-0851 AO - Eryilmaz, Nuran; ORCID: http://orcid.org/0000-0002-7837-0672 AO - Geyik, Mehmet Faruk; ORCID: http://orcid.org/0000-0002-0906-0902 AO - Altas, Ayfer; ORCID: http://orcid.org/0000-0002-1082-2716
Aerosol boxes and barrier enclosures for airway management in COVID-19 patients: a scoping review and narrative synthesis	2020	British Journal of Anaesthesia	["0007-0912", "1471-6771"]	Sorbello, Massimiliano and Rosenblatt, William and Hofmeyr, Ross and Greif, Robert and Urdaneta, Felipe
Characteristics of Ocular Findings of Patients with Coronavirus Disease 2019 (COVID-19) in Hubei Province, China	2020	JAMA Ophthalmology	["2168-6165", "2168-6173"]	Wu, Ping and Luo, Chunhua and Liu, Qiang and Qu, Xingguang and Liang, Liang and Duan, Fang and Wu, Kaili
Spectrum of neurologic & neuroimaging manifestation in COVID-19	2021	Brain, Behavior, and Immunity - Health	["2666-3546 (electronic)", "2666-3546"]	Rehmani, Razia and Segan, Scott and Maddika, Srikanth Reddy and Lei, Yadanar Win and Broka, Andrea AO - Rehmani, Razia; ORCID: http://orcid.org/0000-0002-6261-5305 AO - Broka, Andrea; ORCID: http://orcid.org/0000-0001-6736-4923
Neurologic and Radiographic Findings Associated with COVID-19 Infection in Children	2020	JAMA Neurology	["2168-6149", "2168-6157"]	Abdel-Mannan, Omar and Eyre, Michael and Hameed, Biju and Lobel, Ulrike and Bamford, Alasdair and Eltze, Christin and Hemingway, Cheryl and Hacohen, Yael
Outcomes and biomarker analyses among patients with COVID-19 treated with interleukin 6 (IL-6) receptor antagonist sarilumab at a single institution in Italy	2020	Journal for ImmunoTherapy of Cancer	["2051-1426 (electronic)", "2051-1426"]	Montesarchio, Vincenzo and Iommelli, Chiara and Bianco, Antonella and Parella, Roberto and Manzillo, Elio and D'Abbraccio, Maurizio and Fraganza, Fiorentino and Murino, Patrizia and De Rosa, Rosanna and Palumbo, Cristiana and Rea, Gaetano and Atripaldi, Luigi and Curvietto, Marcello and Mallardo, Domenico and Grimaldi, Antonio Maria and Palla, Marco and Trojaniello, Claudia and Vitale, Maria Graz…
Covid-19: Clinical outcome of younger people admitted to ICU. A retrospective single-center cohort study	2020	Intensive Care Medicine Experimental	2197-425X	Oyaert, L. and Vandebroek, A. and Helsloot, D. and Missant, C. and De Corte, W. and Lamote, S.
Clinical presentation and outcomes of COVID-19 following hematopoietic cell transplantation and cellular therapy	2021	Transplant Infectious Disease	["1398-2273", "1399-3062"]	Camargo, Jose F. and Moroz, Ilona V. and Morris, Michelle I. and Natori, Yoichiro and Raja, Mohammed and Mendoza, Maria A. and Lin, Rick and Anderson, Anthony D. and Natori, Akina and Lekakis, Lazaros and Beitinjaneh, Amer and Jimenez, Antonio and Goodman, Mark and Wang, Trent and Komanduri, Krishna V. and Pereira, Denise AO - Camargo, Jose F.; ORCID: http://orcid.org/0000-0001-9584-5011 AO - Nat…
Effects of COVID-19 on in-hospital cardiac arrest: incidence, causes, and outcome - a retrospective cohort study	2021	Scandinavian journal of trauma, resuscitation and emergency medicine	["1757-7241 (electronic)", "1757-7241"]	Roedl, Kevin and Soffker, Gerold and Kluge, Stefan and Jarczak, Dominik and Fischer, Dominik and Issleib, Malte and Muller, Jakob and Westermann, Dirk AO - Roedl, Kevin; ORCID: http://orcid.org/0000-0002-0721-9027
COVID-19 in kidney transplant recipients	2020	Journal of the American Society of Nephrology	1533-3450	Marathi, Rachana and Davis, Paul W. and Rivera, Franco H. Cabeza and Cheungpasitporn, Wisit and Kanduri, Swetha Rani and Kovvuru, Karthik and Vaitla, Pradeep
Clinical Characteristics and Morbidity Associated with Coronavirus Disease 2019 in a Series of Patients in Metropolitan Detroit	2020	JAMA Network Open	["2574-3805 (electronic)", "2574-3805"]	Suleyman, Geehan and Chaudhry, Zohra and Vahia, Amit and Abreu Lanfranco, Odaliz and Ramesh, Mayur and Fadel, Raef A. and Malette, Kelly M. and Hammond, Charles and Abdulla, Hafsa and Entz, Abigail and Demertzis, Zachary and Hanna, Zachary and Failla, Andrew and Dagher, Carina and Zervos, Marcus J. and Alangaden, George and Brar, Indira and Miller, Joseph
Identification of Distinct Immunophenotypes in Critically Ill Coronavirus Disease 2019 Patients	2021	Chest	["0012-3692", "1931-3543"]	Dupont, Thibault and Darmon, Michael and Zafrani, Lara and Azoulay, Elie and Dumas, Guillaume and Caillat-Zucman, Sophie and Morin, Florence and Fremeaux-Bacchi, Veronique and Lengline, Etienne and Peffault de Latour, Regis
Strategic Anti-SARS-CoV-2 Serology Testing in a Low Prevalence Setting: The COVID-19 Contact (CoCo) Study in Healthcare Professionals	2020	Infectious Diseases and Therapy	["2193-8229", "2193-6382"]	Thiele, Thea and Witte, Torsten and Ernst, Diana and Cossmann, Anne and Stankov, Metodi V. and Jablonka, Alexandra and Behrens, Georg M. N. and Schulte, Bianca and Streeck, Hendrik and Bosnjak, Berislav and Willenzon, Stefanie and Forster, Reinhold and Boeck, Anna-Lena and Thu Tran, Anh and Graalmann, Theresa and Kayser, Moritz Z. and Pink, Isabell and Zychlinsky Scharff, Anna and Dopfer, Christi…
Unexpected detection of SARS-CoV-2 antibodies in the prepandemic period in Italy	2020	Tumori	["0300-8916", "2038-2529"]	Apolone, Giovanni and Boeri, Mattia and Sabia, Federica and Sestini, Stefano and Suatoni, Paola and Marchiano, Alfonso and Sozzi, Gabriella and Pastorino, Ugo and Montomoli, Emanuele and Manenti, Alessandro and Hyseni, Inesa and Mazzini, Livia and Martinuzzi, Donata and Cantone, Laura and Bollati, Valentina and Milanese, Gianluca AO - Boeri, Mattia; ORCID: http://orcid.org/0000-0001-7106-3138
Arbidol combined with LPV/r versus LPV/r alone against Corona Virus Disease 2019: A retrospective cohort study	2020	Journal of Infection	["0163-4453", "1532-2742"]	Deng, Lisi and Li, Chunna and Liu, Xi and Li, Xinghua and Zhang, Haitang and Hong, Zhongsi and Xia, Jinyu and Zeng, Qi
Cancer patients in SARS-CoV-2 infection: A singlecenter experience from Wuhan	2020	Journal of Cancer	["1837-9664 (electronic)", "1837-9664"]	Wang, Jiafeng and Zhang, Jun and Tu, Yuexing and Huang, Haijun and Shao, Lina and Chen, Legao and Ge, Minghua and Zhou, Xianlong and Zhao, Yan
Ventilator-associated pneumonia in patients with SARS-CoV-2-associated acute respiratory distress syndrome requiring ECMO: a retrospective cohort study	2020	Annals of Intensive Care	["2110-5820 (electronic)", "2110-5820"]	Sahnoun, Tarek and Gautier, Melchior and Pineton de Chambrun, Marc and Chommeloux, Juliette and Desnos, Cyrielle and Nieszkowska, Ania and Hekimian, Guillaume and Luyt, Charles-Edouard and Brechot, Nicolas and Schmidt, Matthieu and Combes, Alain and Chastre, Jean and Vidal, Pauline and Robert, Jerome and Burrel, Sonia and Boutolleau, David and Arzoine, Jeremy AO - Luyt, Charles-Edouard; ORCID: ht…
A review of neuroradiological abnormalities in patients with coronavirus disease 2019 (COVID-19)	2021	Neuroradiology Journal	1971-4009	Bahranifard, Bahar and Nemati, Reza and Mehdizadeh, Somayeh and Hamidi, Ali and Khosravi, Alireza and Emami, Ramin and Mirzaei, Kamran and Nemati, Fatemeh and Assadi, Majid and Gholamrezanezhad, Ali AO - Bahranifard, Bahar; ORCID: http://orcid.org/0000-0003-2652-5481 AO - Nemati, Reza; ORCID: http://orcid.org/0000-0001-8155-8855 AO - Assadi, Majid; ORCID: http://orcid.org/0000-0002-2166-3765
Controlled, double-blind, randomized trial to assess the efficacy and safety of hydroxychloroquine chemoprophylaxis in SARS CoV2 infection in healthcare personnel in the hospital setting: A structured summary of a study protocol for a randomised controlled trial	2020	Trials	["1745-6215 (electronic)", "1745-6215"]	Cuadrado-Lavin, Antonio and Crespo, Javier and Olmos, Jose Manuel and Cifrian, Jose Manuel and Gimenez, Teresa and Gandarillas, Marco Antonio and Garcia-Saiz, Mar and Rebollo, Maria Henar and Martinez-Taboada, Victor and Lopez-Hoyos, Marcos and Farinas, Maria Carmen
Hydroxychloroquine in patients with mainly mild to moderate coronavirus disease 2019: Open label, randomised controlled trial	2020	The BMJ	["0959-8146", "1756-1833"]	Tang, Wei and Chen, Wei and Qu, Jieming and Shi, Guochao and Cao, Zhujun and Xie, Qing and Han, Mingfeng and Wang, Zhengyan and Chen, Junwen and Sun, Wenjin and Wu, Yaojie and Xiao, Wei and Liu, Shengyong and Chen, Erzhen and Wang, Xiongbiao and Yang, Jiuyong and Lin, Jun and Zhao, Qingxia and Yan, Youqin and Xie, Zhibin and Li, Dan and Yang, Yaofeng and Liu, Leshan and Ning, Guang
Effects of dapagliflozin on prevention of major clinical events and recovery in patients with respiratory failure because of COVID-19: Design and rationale for the DARE-19 study	2021	Diabetes, Obesity and Metabolism	["1462-8902", "1463-1326"]	Kosiborod, Mikhail and Berwanger, Otavio and Koch, Gary G. and Martinez, Felipe and Mukhtar, Omar and Verma, Subodh and Chopra, Vijay and Javaheri, Ali and Ambery, Philip and Gasparyan, Samvel B. and Sjostrom, C. David and Langkilde, Anna Maria and Oscarsson, Jan and Buenconsejo, Joan and Esterline, Russell AO - Kosiborod, Mikhail; ORCID: http://orcid.org/0000-0002-3750-9789 AO - Gasparyan, Samve…
Effect of Convalescent Plasma Therapy on Time to Clinical Improvement in Patients with Severe and Life-threatening COVID-19: A Randomized Clinical Trial	2020	JAMA - Journal of the American Medical Association	["0098-7484", "1538-3598"]	Liu, Yu and Deng, E. and Zhang, Xuejun and Li, Ling and Kong, Yujie and Wang, Jue and Xu, Haixia and Li, Chenyue and Liu, Zhong and Zhang, Wei and Hu, Yu and Mei, Heng and Tong, Xunliang and Zheng, Shangen and Yang, Juntao and Wang, Conghui and Ren, Lili and Wang, Jianwei and Wei, Qing and Wang, Juan and Hu, Caiying and Tao, Cuihua and Yang, Ru and Yu, Yongpei and Guo, Yong and Su, Shisheng and W…
Convalescent plasma may be a possible treatment for COVID-19: A systematic review	2021	International Immunopharmacology	["1567-5769", "1878-1705"]	Wang, Ying and Guo, Yiming and Li, Rui and Yu, Qian and Zhu, Kun and Huo, Pengfei and Dai, Rulin and Lv, Xin and Yuan, Shaofei and Zhang, Yang AO - Zhu, Kun; ORCID: http://orcid.org/0000-0002-5955-5196
Convalescent plasma therapy for covid-19 patients: Literature review	2020	Revista de la Facultad de Medicina Humana	["1814-5469", "2308-0531"]	Platero-Portillo, Tania and Llocclla-Delgado, Sussan and Guevara-Rodriguez, Nehemias
Tocilizumab treatment in severe to critical coronavirus disease 2019 (COVID-19) patients	2021	American Journal of Respiratory and Critical Care Medicine	1535-4970	Aparece-Solis, S.O. and Perez, R.Z. and Ong, A.Y. and Canete, M.A. and Rafanan, A.L.
Could pulmonary low-dose radiation therapy be an alternative treatment for patients with COVID-19 pneumonia? Preliminary results of a multicenter SEOR-GICOR nonrandomized prospective trial (IPACOVID trial)	2021	Strahlentherapie und Onkologie	["0179-7158", "1439-099X"]	Arenas, M. and Torres-Royo, L. and Acosta, J. and Araguas, P. and Rodriguez-Tomas, F. and Membrive, I. and Algara, M. and De Febrer, G. and Vasco, C. and Rubio, C. and de la Casa, M.A. and Montero, A. and Sanz, X. and Quera, J. and Marin, J. and Fernandez-Leton, P. and Villar, J. and Villares, P. and Lopez-Cano, M. AO - Algara M.; ORCID: http://orcid.org/0000-0002-0500-9202
[truncated: 5,615 more rows]
